# Supplementary material for: The SsAtg1 Activating Autophagy Is Required for Sclerotia Formation and Pathogenicity in Sclerotinia sclerotiorum
Source: J Fungi (Basel). 2022 Dec 17;8(12):1314. doi: 10.3390/jof8121314 (PMC9787769; doi:10.3390/jof8121314)
Supplement: Supplementary file 1 [file jof-08-01314-s001.zip]

Archive with 7 entries (7 files):
- Figure S1.tif
- Figure S2.tif
- Figure S3.tif
- Table S1 cog .xlsx
- Table S10.pdf
- Table S2 GO.xlsx
- Tables S3--S9.xlsx
