# Supplementary material for: The SsAtg1 Activating Autophagy Is Required for Sclerotia Formation and Pathogenicity in Sclerotinia sclerotiorum
Source: J Fungi (Basel). 2022 Dec 17;8(12):1314. doi: 10.3390/jof8121314 (PMC9787769; doi:10.3390/jof8121314)
Supplement: Supplementary file 1 [file jof-08-01314-s001.zip › Table S1 cog .xlsx]

## Sheet: Sheet1
#ID	Class_Name	Numbers
J	Translation, ribosomal structure and biogenesis	103
A	RNA processing and modification	0
K	Transcription	30
L	Replication, recombination and repair	29
B	Chromatin structure and dynamics	1
D	Cell cycle control, cell division, chromosome partitioning	4
Y	Nuclear structure	0
V	Defense mechanisms	12
T	Signal transduction mechanisms	23
M	Cell wall/membrane/envelope biogenesis	23
N	Cell motility	0
Z	Cytoskeleton	2
W	Extracellular structures	0
U	Intracellular trafficking, secretion, and vesicular transport	5
O	Posttranslational modification, protein turnover, chaperones	32
C	Energy production and conversion	66
G	Carbohydrate transport and metabolism	133
E	Amino acid transport and metabolism	147
F	Nucleotide transport and metabolism	25
H	Coenzyme transport and metabolism	35
I	Lipid transport and metabolism	43
P	Inorganic ion transport and metabolism	93
Q	Secondary metabolites biosynthesis, transport and catabolism	77
R	General function prediction only	214
S	Function unknown	28
		1125
