# Supplementary material for: The SsAtg1 Activating Autophagy Is Required for Sclerotia Formation and Pathogenicity in Sclerotinia sclerotiorum
Source: J Fungi (Basel). 2022 Dec 17;8(12):1314. doi: 10.3390/jof8121314 (PMC9787769; doi:10.3390/jof8121314)
Supplement: Supplementary file 1 [file jof-08-01314-s001.zip › Table S2 GO.xlsx]

## Sheet: GO.Biological
#! Input file to measure the differentially expressed gene(DEG)-enrichment in annotation Biological Process GO terms by the right sided Fisher exact test.
## Term: GO term name and id, format like 'Biological Process: TERM NAME (TERM ID);'.
## mNum: DEG number in specified annotation Biological Process GO term.
## nNum: Unigene number in specified annotation Biological Process GO term.
## MNum: DEG number in all annotation Biological Process GO term.
## NNum: Unigene number in all annotation Biological Process GO term.
## GIDs: DEG IDs in specified annotation Biological Process GO term, separated by ';'.
#Term	mNum	nNum	MNum	NNum	GIDs
Biological Process: sporocarp development involved in asexual reproduction (GO:0000905);	3	9	1043	5408	gene5940;gene11563;gene12045
Biological Process: endonucleolytic cleavage in ITS1 to separate SSU-rRNA from 5.8S rRNA and LSU-rRNA from tricistronic rRNA transcript (SSU-rRNA, 5.8S rRNA, LSU-rRNA) (GO:0000447);	3	9	1043	5408	gene2666;gene2527;gene2669
Biological Process: cellular response to chemical stimulus (GO:0070887);	6	54	1043	5408	gene12533;gene6618;gene11637;gene12044;gene5385;gene1718
Biological Process: 'de novo' pyrimidine nucleobase biosynthetic process (GO:0006207);	2	6	1043	5408	gene6341;gene12776
Biological Process: malate metabolic process (GO:0006108);	2	4	1043	5408	gene5587;gene713
Biological Process: phospholipid biosynthetic process (GO:0008654);	2	15	1043	5408	gene4428;gene10328
Biological Process: hypoxanthine salvage (GO:0043103);	1	2	1043	5408	gene14371
Biological Process: cell redox homeostasis (GO:0045454);	3	18	1043	5408	gene3773;gene14411;gene12497
Biological Process: positive regulation of cleistothecium development (GO:0070798);	1	4	1043	5408	Scl_newGene_234
Biological Process: maturation of SSU-rRNA from tricistronic rRNA transcript (SSU-rRNA, 5.8S rRNA, LSU-rRNA) (GO:0000462);	3	5	1043	5408	gene4215;gene3788;gene14503
Biological Process: cell migration (GO:0016477);	1	1	1043	5408	gene5940
Biological Process: autophagy (GO:0006914);	4	22	1043	5408	gene1070;gene8833;gene3330;gene3481
Biological Process: rRNA processing (GO:0006364);	15	64	1043	5408	gene10969;gene2527;gene7977;gene3802;gene12996;gene1987;gene1962;gene13617;gene9163;gene14340;gene12775;gene1968;gene3222;gene4192;gene2271
Biological Process: 'de novo' AMP biosynthetic process (GO:0044208);	1	1	1043	5408	gene9225
Biological Process: response to light stimulus (GO:0009416);	1	1	1043	5408	gene13047
Biological Process: positive regulation of response to stimulus (GO:0048584);	9	37	1043	5408	gene12533;gene5385;gene12044;gene5776;gene13734;gene12714;gene2172;gene1718;gene5510
Biological Process: histone acetylation (GO:0016573);	3	9	1043	5408	gene3513;gene5631;gene5493
Biological Process: regulation of Rho protein signal transduction (GO:0035023);	3	6	1043	5408	gene9803;gene667;gene10291
Biological Process: RNA processing (GO:0006396);	3	42	1043	5408	gene12280;gene5585;gene516
Biological Process: response to host immune response (GO:0052572);	1	2	1043	5408	gene1342
Biological Process: sulfate transport (GO:0008272);	2	5	1043	5408	gene219;gene12584
Biological Process: positive regulation of sporulation resulting in formation of a cellular spore (GO:0045881);	1	6	1043	5408	gene11068
Biological Process: ferrichrome biosynthetic process (GO:0031169);	1	1	1043	5408	gene10012
Biological Process: mannan catabolic process (GO:0046355);	1	4	1043	5408	gene8604
Biological Process: fungal-type cell wall biogenesis (GO:0009272);	2	4	1043	5408	gene8341;gene8760
Biological Process: xylulose metabolic process (GO:0005997);	2	7	1043	5408	gene3725;gene5559
Biological Process: fumigaclavine C biosynthetic process (GO:1900809);	1	1	1043	5408	gene3611
Biological Process: L-proline biosynthetic process (GO:0055129);	1	1	1043	5408	gene3480
Biological Process: filamentous growth of a population of unicellular organisms in response to chemical stimulus (GO:0036171);	8	30	1043	5408	gene4935;gene12533;gene14097;gene13734;gene2172;gene5306;gene12505;gene5510
Biological Process: establishment or maintenance of cell polarity (GO:0007163);	5	25	1043	5408	gene13734;gene6991;gene3042;gene2172;gene6818
Biological Process: cellular nitrogen compound metabolic process (GO:0034641);	3	14	1043	5408	gene9250;gene13740;gene1342
Biological Process: SRP-dependent cotranslational protein targeting to membrane, translocation (GO:0006616);	1	3	1043	5408	gene8271
Biological Process: xylulose 5-phosphate biosynthetic process (GO:1901159);	1	6	1043	5408	gene3610
Biological Process: xanthone-containing compound biosynthetic process (GO:2001307);	2	4	1043	5408	gene3725;gene13767
Biological Process: phenol-containing compound metabolic process (GO:0018958);	1	1	1043	5408	gene10101
Biological Process: response to organic substance (GO:0010033);	1	6	1043	5408	gene5075
Biological Process: protein glycosylation (GO:0006486);	2	16	1043	5408	gene6804;gene13287
Biological Process: zinc ion transmembrane transport (GO:0071577);	2	3	1043	5408	gene2932;gene6317
Biological Process: signal transduction involved in filamentous growth (GO:0001402);	1	4	1043	5408	gene8760
Biological Process: alditol metabolic process (GO:0019400);	2	11	1043	5408	gene3610;gene2021
Biological Process: L-methionine biosynthetic process from homoserine via O-acetyl-L-homoserine and cystathionine (GO:0019280);	1	2	1043	5408	gene6600
Biological Process: positive regulation of macromolecule metabolic process (GO:0010604);	1	4	1043	5408	gene2049
Biological Process: cellular protein modification process (GO:0006464);	2	22	1043	5408	gene4261;gene3269
Biological Process: positive regulation of growth of symbiont in host (GO:0044128);	1	4	1043	5408	gene11068
Biological Process: rhamnose catabolic process (GO:0019301);	1	2	1043	5408	gene4279
Biological Process: asexual reproduction (GO:0019954);	3	7	1043	5408	gene12623;gene12533;gene5510
Biological Process: dicarboxylic acid transport (GO:0006835);	2	5	1043	5408	gene818;gene12474
Biological Process: cholesterol biosynthetic process (GO:0006695);	1	1	1043	5408	gene14356
Biological Process: positive regulation of sexual sporulation resulting in formation of a cellular spore (GO:0043941);	1	5	1043	5408	gene3754
Biological Process: cellular response to iron ion starvation (GO:0010106);	10	20	1043	5408	gene8815;gene5306;gene12505;gene14578;gene3611;gene12178;gene4935;gene10012;gene5422;gene14097
Biological Process: regulation of cellular process (GO:0050794);	1	38	1043	5408	gene5694
Biological Process: cellular response to neutral pH (GO:0036244);	5	35	1043	5408	gene10771;gene11213;gene6991;gene7315;gene5940
Biological Process: cellular response to organic substance (GO:0071310);	2	6	1043	5408	gene13734;gene2172
Biological Process: nucleobase transport (GO:0015851);	2	8	1043	5408	gene12535;gene7966
Biological Process: positive regulation of cell-substrate adhesion (GO:0010811);	3	14	1043	5408	gene5510;gene5940;gene11068
Biological Process: regulation of cellular amide catabolic process (GO:0034251);	1	7	1043	5408	gene11777
Biological Process: translational initiation (GO:0006413);	9	45	1043	5408	gene10223;gene1421;gene1781;gene11400;gene383;gene13307;gene9737;gene7154;gene8255
Biological Process: cellular response to farnesol (GO:0097308);	14	50	1043	5408	gene2927;gene1781;gene1787;gene6878;gene8321;gene6341;gene4377;gene8937;gene3725;gene1586;gene14578;gene5559;gene8915;gene8255
Biological Process: response to pH (GO:0009268);	1	8	1043	5408	gene6068
Biological Process: purine nucleobase catabolic process (GO:0006145);	2	6	1043	5408	gene6215;gene12242
Biological Process: sulfate assimilation (GO:0000103);	1	5	1043	5408	gene10078
Biological Process: snRNA pseudouridine synthesis (GO:0031120);	1	2	1043	5408	gene5585
Biological Process: oxylipin biosynthetic process (GO:0031408);	1	1	1043	5408	gene3754
Biological Process: hexose metabolic process (GO:0019318);	3	13	1043	5408	gene3725;gene7588;gene2021
Biological Process: cysteine biosynthetic process via cystathionine (GO:0019343);	3	5	1043	5408	gene6600;gene13135;gene5676
Biological Process: proline biosynthetic process (GO:0006561);	3	7	1043	5408	gene11185;gene3913;gene3612
Biological Process: quinate metabolic process (GO:0019630);	3	8	1043	5408	gene5741;gene7220;gene2598
Biological Process: organic cyclic compound biosynthetic process (GO:1901362);	27	112	1043	5408	gene5559;gene2021;gene9860;gene8180;gene11197;gene4039;gene12931;gene5436;gene5972;gene4700;gene1718;gene9427;gene5245;gene4279;gene7588;gene8815;gene1586;gene3711;gene12591;gene3610;gene336;gene8937;gene14558;gene1600;gene8321;gene14413;gene12044
Biological Process: iron ion transmembrane transport (GO:0034755);	1	2	1043	5408	gene6861
Biological Process: nitrate assimilation (GO:0042128);	1	3	1043	5408	gene10243
Biological Process: cation transport (GO:0006812);	4	29	1043	5408	gene11240;gene12391;gene4430;gene655
Biological Process: generation of precursor metabolites and energy (GO:0006091);	2	8	1043	5408	gene6390;gene6794
Biological Process: cellular iron ion homeostasis (GO:0006879);	1	7	1043	5408	gene13032
Biological Process: osmosensory signaling pathway (GO:0007231);	5	13	1043	5408	gene8937;gene1718;gene12044;gene8321;gene12714
Biological Process: peptide transport (GO:0015833);	2	7	1043	5408	gene8271;gene1485
Biological Process: asexual sporulation (GO:0030436);	1	8	1043	5408	gene13239
Biological Process: lipid metabolic process (GO:0006629);	20	95	1043	5408	gene5035;gene336;gene10491;gene314;gene10254;gene10814;gene7186;gene6432;gene4039;gene5047;gene11092;gene2382;gene6227;gene8413;gene861;gene9201;gene8797;gene10167;gene906;gene12102
Biological Process: nicotinamide nucleotide metabolic process (GO:0046496);	2	2	1043	5408	gene2913;gene13119
Biological Process: intracellular transport (GO:0046907);	1	5	1043	5408	gene6490
Biological Process: cellular amide metabolic process (GO:0043603);	3	9	1043	5408	gene8841;gene8570;gene1729
Biological Process: very long-chain fatty acid catabolic process (GO:0042760);	1	3	1043	5408	gene3725
Biological Process: folic acid biosynthetic process (GO:0046656);	2	2	1043	5408	gene11400;gene4478
Biological Process: negative regulation of filamentous growth of a population of unicellular organisms (GO:1900429);	4	27	1043	5408	gene12533;gene2319;gene10641;gene10771
Biological Process: cellular response to drug (GO:0035690);	28	156	1043	5408	gene2335;gene2717;gene722;gene3611;gene13523;gene5510;gene882;gene5940;gene7315;gene13478;gene12769;gene3330;gene9238;gene9829;gene10965;gene10771;gene8760;gene6991;gene9237;gene11767;gene2504;gene11399;gene9035;gene9653;gene1456;gene3074;gene11563;gene6704
Biological Process: protein transport (GO:0015031);	10	82	1043	5408	gene1468;gene367;gene5847;gene8833;gene1070;gene3481;gene3330;gene4261;gene6490;gene10641
Biological Process: positive regulation of conidiophore development (GO:0070795);	1	2	1043	5408	gene5940
Biological Process: fatty acid beta-oxidation (GO:0006635);	3	11	1043	5408	gene4191;gene5559;gene3610
Biological Process: GTP biosynthetic process (GO:0006183);	1	1	1043	5408	gene13112
Biological Process: protein targeting to membrane (GO:0006612);	1	2	1043	5408	gene5075
Biological Process: F-9775A biosynthetic process (GO:1900611);	2	3	1043	5408	gene1270;gene8307
Biological Process: localization (GO:0051179);	1	12	1043	5408	gene14345
Biological Process: ribosomal large subunit biogenesis (GO:0042273);	5	6	1043	5408	gene1987;gene7977;gene12775;gene4549;gene7154
Biological Process: propionate metabolic process, methylcitrate cycle (GO:0019679);	2	4	1043	5408	gene13058;gene9027
Biological Process: nuclear-transcribed mRNA catabolic process, nonsense-mediated decay (GO:0000184);	1	2	1043	5408	gene13617
Biological Process: phenol-containing compound biosynthetic process (GO:0046189);	5	15	1043	5408	gene13118;gene6494;gene11092;gene7186;gene5035
Biological Process: iron assimilation (GO:0033212);	1	4	1043	5408	gene8815
Biological Process: riboflavin biosynthetic process (GO:0009231);	1	7	1043	5408	gene302
Biological Process: regulation of cell growth (GO:0001558);	3	19	1043	5408	gene2319;gene3982;gene11563
Biological Process: catechol-containing compound biosynthetic process (GO:0009713);	2	3	1043	5408	gene13239;gene2566
Biological Process: acetate catabolic process (GO:0045733);	1	9	1043	5408	gene6002
Biological Process: regulation of signal transduction (GO:0009966);	1	3	1043	5408	gene11260
Biological Process: purine ribonucleoside salvage (GO:0006166);	2	2	1043	5408	gene14147;gene11615
Biological Process: cell adhesion involved in single-species biofilm formation (GO:0043709);	1	10	1043	5408	gene8760
Biological Process: ergosterol biosynthetic process (GO:0006696);	6	15	1043	5408	gene10012;gene1456;gene11916;gene3611;gene5724;gene10965
Biological Process: positive regulation of filamentous growth of a population of unicellular organisms (GO:1900430);	10	40	1043	5408	gene1718;gene5510;gene2172;gene13734;gene12714;gene3330;gene12044;gene5776;gene5385;gene12533
Biological Process: xyloglucan metabolic process (GO:0010411);	1	4	1043	5408	gene14557
Biological Process: antibiotic biosynthetic process (GO:0017000);	1	5	1043	5408	gene8307
Biological Process: response to osmotic stress (GO:0006970);	2	3	1043	5408	gene9124;gene3982
Biological Process: electron transport chain (GO:0022900);	3	20	1043	5408	gene1683;gene12276;gene8802
Biological Process: nucleic acid metabolic process (GO:0090304);	3	47	1043	5408	gene3711;gene8857;gene14314
Biological Process: G2/M transition of mitotic cell cycle (GO:0000086);	4	22	1043	5408	gene3481;gene7315;gene8833;gene2319
Biological Process: zinc ion homeostasis (GO:0055069);	1	1	1043	5408	gene6317
Biological Process: carbamoyl phosphate biosynthetic process (GO:0070409);	1	2	1043	5408	gene6341
Biological Process: secretion by cell (GO:0032940);	1	4	1043	5408	gene1468
Biological Process: nucleotide phosphorylation (GO:0046939);	1	2	1043	5408	gene13039
Biological Process: negative regulation of transcription from RNA polymerase II promoter (GO:0000122);	1	11	1043	5408	gene5940
Biological Process: positive regulation of sterigmatocystin biosynthetic process (GO:0010914);	2	9	1043	5408	gene7315;gene12045
Biological Process: glucose catabolic process (GO:0006007);	1	1	1043	5408	gene3263
Biological Process: glycogen biosynthetic process (GO:0005978);	1	6	1043	5408	gene14094
Biological Process: positive regulation of transcription, DNA-templated (GO:0045893);	1	7	1043	5408	gene6138
Biological Process: monocarboxylic acid catabolic process (GO:0072329);	2	8	1043	5408	gene8570;gene8841
Biological Process: ADP biosynthetic process (GO:0006172);	1	1	1043	5408	gene13039
Biological Process: signal transduction by phosphorylation (GO:0023014);	7	21	1043	5408	gene8321;gene1718;gene1586;gene12714;gene5776;gene8937;gene12044
Biological Process: developmental process (GO:0032502);	3	26	1043	5408	gene6618;gene10012;gene2566
Biological Process: phospholipid metabolic process (GO:0006644);	3	9	1043	5408	gene13112;gene10294;gene13039
Biological Process: nucleotide salvage (GO:0043173);	3	4	1043	5408	gene13039;gene14371;gene11615
Biological Process: lysine biosynthetic process via aminoadipic acid (GO:0019878);	2	7	1043	5408	gene1160;gene14578
Biological Process: CVT pathway (GO:0032258);	1	4	1043	5408	gene3481
Biological Process: arabinose metabolic process (GO:0019566);	2	3	1043	5408	gene14480;gene2372
Biological Process: catabolic process (GO:0009056);	2	9	1043	5408	gene1996;gene14324
Biological Process: negative regulation of asexual sporulation resulting in formation of a cellular spore (GO:0043944);	2	4	1043	5408	gene3754;Scl_newGene_234
Biological Process: fluconazole transport (GO:0015903);	3	10	1043	5408	gene13478;gene882;gene11767
Biological Process: response to starvation (GO:0042594);	13	55	1043	5408	gene5455;gene1468;gene6432;gene1718;gene3330;gene13734;gene2172;gene12044;gene5385;gene8984;gene6818;gene1485;gene7480
Biological Process: positive regulation of immune response (GO:0050778);	1	2	1043	5408	gene1342
Biological Process: ATP biosynthetic process (GO:0006754);	3	3	1043	5408	gene9495;gene11240;gene655
Biological Process: prostaglandin biosynthetic process (GO:0001516);	1	1	1043	5408	gene3754
Biological Process: protein refolding (GO:0042026);	2	4	1043	5408	gene9488;gene13523
Biological Process: violaceol II biosynthetic process (GO:1900593);	2	3	1043	5408	gene8307;gene1270
Biological Process: single-organism process (GO:0044699);	17	78	1043	5408	gene8381;gene6748;gene12994;gene8292;gene5902;gene10959;gene9964;gene1455;gene6350;gene5874;gene775;gene11777;gene13883;gene5724;gene5203;gene935;gene8988
Biological Process: tetrahydrofolate interconversion (GO:0035999);	1	4	1043	5408	gene4632
Biological Process: circadian rhythm (GO:0007623);	1	1	1043	5408	gene2291
Biological Process: regulation of conidium formation (GO:0075306);	3	13	1043	5408	gene1586;gene13734;gene7315
Biological Process: nucleus localization (GO:0051647);	1	1	1043	5408	gene2923
Biological Process: mitochondrial pyruvate transport (GO:0006850);	1	2	1043	5408	gene9547
Biological Process: asperfuranone biosynthetic process (GO:1900554);	2	7	1043	5408	gene1270;gene8307
Biological Process: chitin biosynthetic process (GO:0006031);	2	8	1043	5408	gene10025;gene14627
Biological Process: positive regulation of gliotoxin biosynthetic process (GO:1900691);	1	3	1043	5408	gene6138
Biological Process: ER to Golgi vesicle-mediated transport (GO:0006888);	2	27	1043	5408	gene10641;gene14528
Biological Process: cellular metabolic process (GO:0044237);	33	140	1043	5408	gene336;gene4826;gene8761;gene501;gene11961;gene10382;gene10241;gene9328;gene1600;gene6350;gene6490;gene4039;gene1469;gene1409;gene13667;gene8191;gene9622;gene14515;gene11095;gene3595;gene7599;gene2855;gene3033;gene11839;gene9338;gene3949;gene7665;gene1255;gene5920;gene11539;gene11545;gene12714;gene4527
Biological Process: heme oxidation (GO:0006788);	1	1	1043	5408	gene10624
Biological Process: amide biosynthetic process (GO:0043604);	3	10	1043	5408	gene11092;gene7186;gene5035
Biological Process: cellular response to steroid hormone stimulus (GO:0071383);	3	10	1043	5408	gene13478;gene882;gene11767
Biological Process: UTP biosynthetic process (GO:0006228);	1	1	1043	5408	gene13112
Biological Process: endosome organization (GO:0007032);	1	4	1043	5408	gene13734
Biological Process: carbon catabolite activation of transcription (GO:0045991);	2	4	1043	5408	gene8171;gene10771
Biological Process: RNA modification (GO:0009451);	1	1	1043	5408	gene5674
Biological Process: urate transport (GO:0015747);	1	1	1043	5408	gene4600
Biological Process: transcription from RNA polymerase II promoter (GO:0006366);	3	25	1043	5408	gene6470;gene3330;gene2889
Biological Process: phospholipid catabolic process (GO:0009395);	1	4	1043	5408	gene10294
Biological Process: RNA-dependent DNA replication (GO:0006278);	11	189	1043	5408	gene6584;gene7236;gene4066;gene13376;gene11805;gene2577;gene11529;gene4380;gene1118;gene12581;gene9067
Biological Process: mannitol metabolic process (GO:0019594);	3	4	1043	5408	gene616;gene5559;gene3725
Biological Process: positive regulation of cell adhesion (GO:0045785);	1	6	1043	5408	gene3330
Biological Process: regulation of nucleobase-containing compound metabolic process (GO:0019219);	1	3	1043	5408	gene5776
Biological Process: 'de novo' NAD biosynthetic process from tryptophan (GO:0034354);	1	6	1043	5408	gene9677
Biological Process: protein insertion into membrane (GO:0051205);	1	2	1043	5408	gene3989
Biological Process: AMP biosynthetic process (GO:0006167);	2	2	1043	5408	gene9225;gene14147
Biological Process: nucleotide metabolic process (GO:0009117);	1	5	1043	5408	gene14371
Biological Process: proton transport (GO:0015992);	3	6	1043	5408	gene5817;gene9495;gene11240
Biological Process: positive regulation of biological process (GO:0048518);	1	16	1043	5408	gene8984
Biological Process: cell division (GO:0051301);	2	49	1043	5408	gene4446;gene3222
Biological Process: D-xylose metabolic process (GO:0042732);	3	7	1043	5408	gene5559;gene12925;gene14058
Biological Process: glutathione metabolic process (GO:0006749);	1	6	1043	5408	gene3991
Biological Process: ferricrocin biosynthetic process (GO:0031171);	1	2	1043	5408	gene8815
Biological Process: protein N-linked glycosylation (GO:0006487);	4	13	1043	5408	gene12019;gene9829;gene6826;gene12850
Biological Process: fungal-type cell wall organization (GO:0031505);	19	102	1043	5408	gene6991;gene5510;gene10025;gene2319;gene2717;gene2335;gene2294;gene14491;gene3074;gene11563;gene5631;gene10261;gene167;gene9238;gene12664;gene7112;gene1706;gene13822;gene8833
Biological Process: purine nucleotide biosynthetic process (GO:0006164);	2	3	1043	5408	gene1762;gene13856
Biological Process: pentose metabolic process (GO:0019321);	5	25	1043	5408	gene7588;gene4279;gene11161;gene5972;gene2021
Biological Process: sterigmatocystin biosynthetic process (GO:0045461);	10	29	1043	5408	gene515;gene1270;gene13058;gene331;gene8307;gene3497;gene9027;gene3725;gene753;gene3759
Biological Process: single-organism developmental process (GO:0044767);	1	10	1043	5408	gene14491
Biological Process: protein methylation (GO:0006479);	1	4	1043	5408	gene13013
Biological Process: ketone biosynthetic process (GO:0042181);	2	11	1043	5408	gene6494;gene13118
Biological Process: conidium formation (GO:0048315);	14	38	1043	5408	gene12714;gene8307;gene2172;gene12505;gene8321;gene10025;gene14627;gene4935;gene9820;gene12178;gene2319;gene8833;gene5585;gene8760
Biological Process: ribosomal small subunit biogenesis (GO:0042274);	4	6	1043	5408	gene9035;gene3802;gene14051;gene1962
Biological Process: glutamine family amino acid metabolic process (GO:0009064);	1	2	1043	5408	gene11840
Biological Process: GPI anchor metabolic process (GO:0006505);	3	11	1043	5408	gene6490;gene10634;gene11807
Biological Process: regulation of nuclear division (GO:0051783);	2	3	1043	5408	gene8833;gene2319
Biological Process: mitotic spindle organization (GO:0007052);	1	8	1043	5408	gene6991
Biological Process: translational termination (GO:0006415);	2	8	1043	5408	gene9653;gene722
Biological Process: L-cysteine metabolic process (GO:0046439);	1	2	1043	5408	gene3536
Biological Process: protein kinase C-activating G-protein coupled receptor signaling pathway (GO:0007205);	1	3	1043	5408	gene9945
Biological Process: age-dependent response to reactive oxygen species (GO:0001315);	1	1	1043	5408	gene14097
Biological Process: hyphal growth (GO:0030448);	12	75	1043	5408	gene2319;gene10025;gene14627;gene6991;gene5940;gene7315;gene5043;gene8833;gene8341;gene9829;gene11563;gene14491
Biological Process: arginine biosynthetic process (GO:0006526);	2	9	1043	5408	gene585;gene3723
Biological Process: sulfur compound metabolic process (GO:0006790);	1	4	1043	5408	gene6390
Biological Process: homoserine metabolic process (GO:0009092);	1	2	1043	5408	gene5676
Biological Process: regulation of exit from mitosis (GO:0007096);	1	9	1043	5408	gene6991
Biological Process: purine nucleotide metabolic process (GO:0006163);	1	1	1043	5408	gene3880
Biological Process: methane catabolic process (GO:0046188);	1	1	1043	5408	gene14391
Biological Process: positive regulation of penicillin biosynthetic process (GO:1900198);	1	8	1043	5408	gene5776
Biological Process: regulation of cellular metabolic process (GO:0031323);	3	14	1043	5408	gene7480;gene6053;gene11407
Biological Process: alpha-amino acid metabolic process (GO:1901605);	1	4	1043	5408	gene9987
Biological Process: migration in host (GO:0044001);	1	1	1043	5408	gene10294
Biological Process: regulation of phosphoprotein phosphatase activity (GO:0043666);	1	1	1043	5408	gene11260
Biological Process: cellular aldehyde metabolic process (GO:0006081);	2	9	1043	5408	gene9427;gene12591
Biological Process: negative regulation of cell septum assembly (GO:1901892);	1	1	1043	5408	gene3481
Biological Process: tRNA processing (GO:0008033);	1	16	1043	5408	gene1968
Biological Process: negative regulation of filamentous growth of a population of unicellular organisms in response to chemical stimulus (GO:1900438);	1	9	1043	5408	gene6991
Biological Process: biotin biosynthetic process (GO:0009102);	1	2	1043	5408	gene6228
Biological Process: tRNA metabolic process (GO:0006399);	1	1	1043	5408	gene13734
Biological Process: L-arabinose catabolic process to xylulose 5-phosphate (GO:0019569);	2	3	1043	5408	gene5559;gene8586
Biological Process: steroid metabolic process (GO:0008202);	7	16	1043	5408	gene1600;gene13695;gene5436;gene4700;gene8180;gene5033;gene510
Biological Process: positive regulation of translational termination (GO:0045905);	1	2	1043	5408	gene13307
Biological Process: multi-organism process (GO:0051704);	18	97	1043	5408	gene5449;gene6068;gene3583;gene12044;gene3360;gene5776;gene12178;gene2319;gene13239;gene1485;gene7480;gene600;gene11894;gene1718;gene12714;gene11545;gene2474;gene857
Biological Process: regulation of single-species biofilm formation in or on host organism (GO:1900228);	1	4	1043	5408	gene11068
Biological Process: DNA methylation (GO:0006306);	2	3	1043	5408	gene13927;gene11547
Biological Process: regulation of biological quality (GO:0065008);	2	8	1043	5408	gene11068;gene8531
Biological Process: response to neutral pH (GO:0036176);	5	22	1043	5408	gene5510;gene5455;gene7480;gene1586;gene12533
Biological Process: small molecule metabolic process (GO:0044281);	19	44	1043	5408	gene5436;gene6350;gene13734;gene9338;gene4700;gene3034;gene4935;gene9622;gene5306;gene8815;gene9829;gene8180;gene11197;gene5920;gene9250;gene8761;gene336;gene4039;gene5033
Biological Process: regulation of carbohydrate metabolic process (GO:0006109);	1	6	1043	5408	gene11068
Biological Process: intracellular protein transmembrane transport (GO:0065002);	1	1	1043	5408	gene5075
Biological Process: cellular response to N-acetyl-D-glucosamine (GO:0097316);	2	8	1043	5408	gene7315;gene5940
Biological Process: oxygen transport (GO:0015671);	1	2	1043	5408	gene6987
Biological Process: NADH oxidation (GO:0006116);	1	2	1043	5408	gene10679
Biological Process: cellular response to heat (GO:0034605);	15	49	1043	5408	gene14097;gene8271;gene8915;gene1586;gene6991;gene1706;gene10647;gene12178;gene4935;gene2294;gene13523;gene10771;gene1787;gene3969;gene616
Biological Process: biological regulation (GO:0065007);	4	7	1043	5408	gene8307;gene11197;gene10012;gene2540
Biological Process: secondary metabolic process (GO:0019748);	7	31	1043	5408	gene11095;gene13667;gene4700;gene10648;gene2049;gene5245;gene2200
Biological Process: gene expression (GO:0010467);	5	57	1043	5408	gene8290;gene8988;gene13913;gene8857;gene9820
Biological Process: aromatic compound catabolic process (GO:0019439);	2	8	1043	5408	gene8841;gene8570
Biological Process: acetate transmembrane transport (GO:0035433);	1	1	1043	5408	gene10108
Biological Process: cellular response to starvation (GO:0009267);	15	93	1043	5408	gene11068;gene2294;gene2927;gene10647;gene5510;gene8760;gene882;gene12533;gene6991;gene11767;gene5940;gene2504;gene13478;gene1706;gene5306
Biological Process: ribosomal large subunit export from nucleus (GO:0000055);	2	5	1043	5408	gene12996;gene11922
Biological Process: protein catabolic process (GO:0030163);	1	15	1043	5408	gene1342
Biological Process: indole alkaloid biosynthetic process (GO:0035835);	1	2	1043	5408	gene10012
Biological Process: nucleic acid phosphodiester bond hydrolysis (GO:0090305);	1	23	1043	5408	gene12956
Biological Process: succinyl-CoA metabolic process (GO:0006104);	1	1	1043	5408	gene7615
Biological Process: developmental process involved in reproduction (GO:0003006);	2	14	1043	5408	gene11068;gene8321
Biological Process: (1->3)-beta-D-glucan biosynthetic process (GO:0006075);	1	7	1043	5408	gene11563
Biological Process: RNA metabolic process (GO:0016070);	4	56	1043	5408	gene8988;gene7112;gene8760;gene8290
Biological Process: DNA integration (GO:0015074);	4	62	1043	5408	gene12581;gene863;gene4380;gene11529
Biological Process: protein secretion (GO:0009306);	2	13	1043	5408	gene1070;gene3481
Biological Process: gamma-aminobutyric acid catabolic process (GO:0009450);	1	2	1043	5408	gene7171
Biological Process: catechol catabolic process, ortho-cleavage (GO:0019615);	1	3	1043	5408	gene9554
Biological Process: cellulose metabolic process (GO:0030243);	4	8	1043	5408	gene9073;gene14442;gene12801;gene14443
Biological Process: aromatic compound biosynthetic process (GO:0019438);	6	33	1043	5408	gene1586;gene5559;gene9860;gene3610;gene5972;gene7588
Biological Process: cell morphogenesis (GO:0000902);	3	15	1043	5408	gene6991;gene11563;gene5940
Biological Process: pantothenate biosynthetic process (GO:0015940);	1	5	1043	5408	gene394
Biological Process: growth of symbiont in host (GO:0044117);	2	16	1043	5408	gene7112;gene5940
Biological Process: endonucleolytic cleavage to generate mature 5'-end of SSU-rRNA from (SSU-rRNA, 5.8S rRNA, LSU-rRNA) (GO:0000472);	1	6	1043	5408	gene2669
Biological Process: propionate catabolic process, 2-methylcitrate cycle (GO:0019629);	4	6	1043	5408	gene13410;gene6002;gene9027;gene9255
Biological Process: cellular component morphogenesis (GO:0032989);	1	3	1043	5408	gene11068
Biological Process: cellular polysaccharide metabolic process (GO:0044264);	1	3	1043	5408	gene5902
Biological Process: regulation of response to stress (GO:0080134);	2	10	1043	5408	gene11068;gene5510
Biological Process: cellular carbohydrate catabolic process (GO:0044275);	4	9	1043	5408	gene4730;gene14557;gene1203;gene7234
Biological Process: endocytosis (GO:0006897);	5	22	1043	5408	gene5021;gene5493;gene14491;gene5585;gene13734
Biological Process: cell communication (GO:0007154);	5	37	1043	5408	gene5385;gene6241;gene7480;gene8984;gene1485
Biological Process: microtubule-based process (GO:0007017);	1	9	1043	5408	gene5445
Biological Process: nicotinate nucleotide salvage (GO:0019358);	1	1	1043	5408	gene10492
Biological Process: regulation of fungal-type cell wall (1->3)-alpha-glucan biosynthetic process (GO:0070610);	1	5	1043	5408	gene11563
Biological Process: protein targeting to peroxisome (GO:0006625);	1	14	1043	5408	gene6878
Biological Process: sporocarp development involved in sexual reproduction (GO:0000909);	1	19	1043	5408	gene5776
Biological Process: ribosome biogenesis (GO:0042254);	11	29	1043	5408	gene9228;gene13691;gene13767;gene4192;gene10052;gene4472;gene279;gene2930;gene11922;gene2407;gene12775
Biological Process: 'de novo' UMP biosynthetic process (GO:0044205);	2	3	1043	5408	gene12776;gene6341
Biological Process: organic substance transport (GO:0071702);	2	11	1043	5408	gene8531;gene5422
Biological Process: ethanol biosynthetic process involved in glucose fermentation to ethanol (GO:0043458);	1	5	1043	5408	gene8586
Biological Process: adhesion of symbiont to host (GO:0044406);	3	13	1043	5408	gene6316;gene3885;gene5940
Biological Process: evasion or tolerance of host immune response (GO:0020012);	3	4	1043	5408	gene12239;gene8760;gene5940
Biological Process: anatomical structure development (GO:0048856);	6	16	1043	5408	gene5385;gene12044;gene12533;gene14491;gene5510;gene1718
Biological Process: pigment metabolic process (GO:0042440);	3	9	1043	5408	gene5035;gene7186;gene11092
Biological Process: cellular response to temperature stimulus (GO:0071502);	1	1	1043	5408	gene13822
Biological Process: protein import into peroxisome matrix (GO:0016558);	1	6	1043	5408	gene6784
Biological Process: nucleobase-containing compound metabolic process (GO:0006139);	1	16	1043	5408	gene1468
Biological Process: regulation of metabolic process (GO:0019222);	1	5	1043	5408	gene3982
Biological Process: DNA replication (GO:0006260);	1	38	1043	5408	gene10837
Biological Process: regulation of biosynthetic process (GO:0009889);	5	13	1043	5408	gene8937;gene1718;gene12044;gene8321;gene6053
Biological Process: positive regulation of filamentous growth of a population of unicellular organisms in response to heat (GO:1900433);	1	7	1043	5408	gene6991
Biological Process: gluconeogenesis (GO:0006094);	5	14	1043	5408	gene12529;gene1729;gene11665;gene6704;gene2927
Biological Process: phosphatidylinositol phosphorylation (GO:0046854);	1	7	1043	5408	gene11921
Biological Process: asexual spore wall assembly (GO:0042243);	2	8	1043	5408	gene8413;gene861
Biological Process: substituted mannan metabolic process (GO:0006080);	1	1	1043	5408	gene14064
Biological Process: intracellular protein transport (GO:0006886);	7	67	1043	5408	gene11736;gene10634;gene11563;gene6490;gene198;gene11807;gene1006
Biological Process: protein complex assembly (GO:0006461);	2	7	1043	5408	gene9415;gene2651
Biological Process: polyphosphate metabolic process (GO:0006797);	1	3	1043	5408	gene2651
Biological Process: carbohydrate transport (GO:0008643);	15	52	1043	5408	gene8968;gene6212;gene9587;gene13233;gene9294;gene2598;gene7220;gene1085;gene10364;gene1327;gene10035;gene9134;gene1467;gene8853;gene5741
Biological Process: cellular response to oxidative stress (GO:0034599);	14	59	1043	5408	gene10243;gene616;gene12714;gene1818;gene3481;gene8321;gene12239;gene11068;gene13478;gene10012;gene11767;gene882;gene5493;gene4303
Biological Process: ribosomal small subunit assembly (GO:0000028);	2	2	1043	5408	gene6059;gene2666
Biological Process: cellular response to DNA damage stimulus (GO:0006974);	3	46	1043	5408	gene3283;gene2319;gene8833
Biological Process: cellular response to pH (GO:0071467);	3	16	1043	5408	gene5510;gene5385;gene12533
Biological Process: anatomical structure formation involved in morphogenesis (GO:0048646);	10	37	1043	5408	gene5776;gene7186;gene1262;gene13322;gene14097;gene12623;gene8937;gene5035;gene11092;gene1270
Biological Process: regulation of transcription, DNA-templated (GO:0006355);	38	206	1043	5408	gene2958;gene38;gene5631;gene9809;gene13223;gene2291;gene9820;gene1718;gene3330;gene8704;gene12999;gene14464;gene5940;gene10816;gene2889;gene7480;gene1586;gene1630;gene8006;gene12044;gene5776;gene3034;gene3994;gene5203;gene7446;gene14345;gene8961;gene12714;gene14220;gene8937;gene6618;gene9237;gene6991;gene3513;gene8321;gene367;gene7435;gene10423
Biological Process: single-organism carbohydrate catabolic process (GO:0044724);	1	8	1043	5408	gene11545
Biological Process: ATP catabolic process (GO:0006200);	21	82	1043	5408	gene9653;gene11637;gene655;gene10014;gene7376;gene13478;gene6794;gene11240;gene6699;gene9035;gene8531;gene7599;gene882;gene1485;gene11767;gene5050;gene6793;gene9964;gene722;gene9415;gene7789
Biological Process: positive regulation of single-species biofilm formation on inanimate substrate (GO:1900233);	2	11	1043	5408	gene6991;gene10771
Biological Process: endocrocin biosynthetic process (GO:1900602);	2	7	1043	5408	gene861;gene8413
Biological Process: catechol-containing compound metabolic process (GO:0009712);	1	3	1043	5408	gene9554
Biological Process: branched-chain amino acid biosynthetic process (GO:0009082);	3	8	1043	5408	gene8191;gene5632;gene7850
Biological Process: box H/ACA snoRNA 3'-end processing (GO:0000495);	1	1	1043	5408	gene5585
Biological Process: copper ion transmembrane transport (GO:0035434);	1	2	1043	5408	gene9714
Biological Process: UDP-N-acetylglucosamine biosynthetic process (GO:0006048);	1	1	1043	5408	gene8297
Biological Process: acidic amino acid transport (GO:0015800);	2	5	1043	5408	gene818;gene12474
Biological Process: actomyosin contractile ring assembly (GO:0000915);	1	13	1043	5408	gene11563
Biological Process: superoxide metabolic process (GO:0006801);	3	5	1043	5408	gene8876;gene12239;gene10029
Biological Process: protein ubiquitination involved in ubiquitin-dependent protein catabolic process (GO:0042787);	1	6	1043	5408	gene3762
Biological Process: GMP biosynthetic process (GO:0006177);	2	3	1043	5408	gene11131;gene2504
Biological Process: organic cyclic compound catabolic process (GO:1901361);	2	7	1043	5408	gene8841;gene8570
Biological Process: regulation of single-species biofilm formation on inanimate substrate (GO:1900231);	3	19	1043	5408	gene11068;gene8760;gene5940
Biological Process: osmosensory signaling via phosphorelay pathway (GO:0007234);	2	9	1043	5408	gene1586;gene5776
Biological Process: cellular component assembly (GO:0022607);	3	29	1043	5408	gene10025;gene12083;gene12280
Biological Process: negative regulation of complement activation (GO:0045916);	1	1	1043	5408	gene6316
Biological Process: hexitol metabolic process (GO:0006059);	1	5	1043	5408	gene11161
Biological Process: endoplasmic reticulum unfolded protein response (GO:0030968);	1	7	1043	5408	gene7315
Biological Process: arginine catabolic process (GO:0006527);	1	2	1043	5408	gene13913
Biological Process: NADH metabolic process (GO:0006734);	2	2	1043	5408	gene12912;gene8036
Biological Process: acetate metabolic process (GO:0006083);	2	11	1043	5408	gene11665;gene10648
Biological Process: maturation of 5.8S rRNA from tricistronic rRNA transcript (SSU-rRNA, 5.8S rRNA, LSU-rRNA) (GO:0000466);	1	1	1043	5408	gene12837
Biological Process: sorbitol catabolic process (GO:0006062);	1	3	1043	5408	gene8586
Biological Process: mitochondrial respiratory chain complex III assembly (GO:0034551);	3	18	1043	5408	gene4066;gene6773;gene11805
Biological Process: cellular amino acid metabolic process (GO:0006520);	4	29	1043	5408	gene11998;gene11332;gene9427;gene12591
Biological Process: cellular response to carbon dioxide (GO:0071244);	1	1	1043	5408	gene8760
Biological Process: monocarboxylic acid biosynthetic process (GO:0072330);	5	19	1043	5408	gene2566;gene7186;gene13239;gene11092;gene5035
Biological Process: SRP-dependent cotranslational protein targeting to membrane (GO:0006614);	1	7	1043	5408	gene13928
Biological Process: nucleotide-sugar metabolic process (GO:0009225);	1	1	1043	5408	gene14197
Biological Process: filamentous growth of a population of unicellular organisms in response to starvation (GO:0036170);	15	91	1043	5408	gene12714;gene12505;gene1706;gene4935;gene2504;gene13478;gene5306;gene10647;gene2927;gene5776;gene2294;gene11068;gene11767;gene882;gene14097
Biological Process: ATP synthesis coupled proton transport (GO:0015986);	9	14	1043	5408	gene6699;gene12839;gene9415;gene6793;gene13029;gene9495;gene6794;gene5240;gene4885
Biological Process: interaction with host via protein secreted by type II secretion system (GO:0052051);	1	3	1043	5408	gene13461
Biological Process: pyrimidine nucleotide biosynthetic process (GO:0006221);	2	4	1043	5408	gene12775;gene4576
Biological Process: glucosamine catabolic process (GO:0006043);	1	2	1043	5408	gene1725
Biological Process: symbiosis, encompassing mutualism through parasitism (GO:0044403);	4	34	1043	5408	gene6618;gene8979;gene1820;gene10771
Biological Process: translational elongation (GO:0006414);	12	27	1043	5408	gene13599;gene6059;gene13767;gene3788;gene9035;gene722;gene3675;gene2527;gene5264;gene9653;gene279;gene14503
Biological Process: DNA topological change (GO:0006265);	1	4	1043	5408	gene13247
Biological Process: heterocycle biosynthetic process (GO:0018130);	17	71	1043	5408	gene9860;gene11197;gene5559;gene1718;gene5972;gene12931;gene7588;gene3711;gene8815;gene1586;gene8937;gene14558;gene3610;gene8321;gene14413;gene10012;gene12044
Biological Process: proline transport (GO:0015824);	2	5	1043	5408	gene818;gene12474
Biological Process: transcription, DNA-templated (GO:0006351);	17	140	1043	5408	gene4691;gene952;gene6193;gene11407;gene8916;gene6053;gene11068;gene13338;gene8482;gene2540;gene2049;gene2301;gene13799;gene12623;gene8030;gene7480;gene12352
Biological Process: chitin catabolic process (GO:0006032);	5	18	1043	5408	gene4730;gene1996;gene8929;gene14324;gene9585
Biological Process: chlamydospore formation (GO:0001410);	2	27	1043	5408	gene6991;gene5940
Biological Process: negative regulation of protein kinase activity (GO:0006469);	1	1	1043	5408	gene5021
Biological Process: tRNA aminoacylation for protein translation (GO:0006418);	2	7	1043	5408	gene3778;gene6872
Biological Process: trehalose biosynthetic process (GO:0005992);	2	5	1043	5408	gene1706;gene2294
Biological Process: double-strand break repair (GO:0006302);	1	3	1043	5408	gene13510
Biological Process: single-organism transport (GO:0044765);	5	36	1043	5408	gene8382;gene8833;gene10035;gene2855;gene8531
Biological Process: DNA repair (GO:0006281);	4	76	1043	5408	gene9820;gene11998;gene5493;gene10837
Biological Process: Arp2/3 complex-mediated actin nucleation (GO:0034314);	1	4	1043	5408	gene9306
Biological Process: hydrogen sulfide biosynthetic process (GO:0070814);	2	3	1043	5408	gene10073;gene10078
Biological Process: L-glutamate transport (GO:0015813);	2	8	1043	5408	gene6654;gene2228
Biological Process: retrograde transport, endosome to Golgi (GO:0042147);	1	9	1043	5408	gene11563
Biological Process: amino acid transmembrane transport (GO:0003333);	12	46	1043	5408	gene2228;gene6654;gene9005;gene9423;gene12474;gene7834;gene11939;gene8382;gene508;gene818;gene3970;Scl_newGene_221
Biological Process: regulation of secondary metabolite biosynthetic process (GO:1900376);	1	21	1043	5408	gene3513
Biological Process: positive regulation of growth of unicellular organism as a thread of attached cells (GO:0070786);	1	2	1043	5408	gene8760
Biological Process: tetrapyrrole biosynthetic process (GO:0033014);	1	5	1043	5408	gene6227
Biological Process: interaction with host (GO:0051701);	14	31	1043	5408	gene5510;gene3613;gene10563;gene5075;gene12505;gene5306;gene12533;gene14097;gene5385;gene12664;gene9653;gene4935;gene11092;gene14435
Biological Process: induction by symbiont of host immune response (GO:0052559);	1	2	1043	5408	gene12507
Biological Process: lysine biosynthetic process via diaminopimelate (GO:0009089);	1	2	1043	5408	gene14124
Biological Process: isoprenoid biosynthetic process (GO:0008299);	3	9	1043	5408	gene3337;gene3760;gene3692
Biological Process: nucleobase-containing small molecule metabolic process (GO:0055086);	1	4	1043	5408	gene9430
Biological Process: lipid biosynthetic process (GO:0008610);	6	16	1043	5408	gene5033;gene13239;gene746;gene1662;gene5436;gene12910
Biological Process: carboxylic acid metabolic process (GO:0019752);	3	21	1043	5408	gene11427;gene8586;gene2176
Biological Process: L-sorbose catabolic process (GO:0042850);	1	5	1043	5408	gene5559
Biological Process: chromatin silencing at rDNA (GO:0000183);	1	4	1043	5408	gene10492
Biological Process: N-acetylglucosamine metabolic process (GO:0006044);	1	2	1043	5408	gene1725
Biological Process: positive regulation of cellular process (GO:0048522);	4	19	1043	5408	gene2172;gene13734;gene5385;gene12533
Biological Process: cellular protein localization (GO:0034613);	1	2	1043	5408	gene6490
Biological Process: histidine biosynthetic process (GO:0000105);	2	7	1043	5408	gene9807;gene2724
Biological Process: cellular response to glucose stimulus (GO:0071333);	1	8	1043	5408	gene9134
Biological Process: cellular developmental process (GO:0048869);	1	6	1043	5408	gene13322
Biological Process: organic substance catabolic process (GO:1901575);	6	33	1043	5408	gene9427;gene12912;gene8036;gene12591;gene1409;gene8760
Biological Process: methylation (GO:0032259);	12	76	1043	5408	gene9016;gene5086;gene11599;gene8486;gene2828;gene1913;gene1968;gene3969;gene7419;gene10965;gene5965;gene510
Biological Process: pathogenesis (GO:0009405);	26	152	1043	5408	gene5510;gene1586;gene5940;gene7315;gene14097;gene4935;gene8413;gene12664;gene8321;gene2294;gene10294;gene6991;gene8760;gene8937;gene7112;gene12505;gene3481;gene1725;gene1706;gene5306;gene10641;gene5559;gene861;gene11563;gene14491;gene1456
Biological Process: cellular process (GO:0009987);	25	162	1043	5408	gene11619;gene10260;gene12775;gene2879;gene10035;gene9964;gene1820;gene4502;gene3773;gene9488;gene13564;gene1132;gene9203;gene12497;gene3615;gene2474;gene8979;gene4261;gene13883;gene775;gene9765;gene1828;gene5050;gene2407;gene12994
Biological Process: sporulation (GO:0043934);	10	33	1043	5408	gene1270;gene5035;gene8937;gene14097;gene12623;gene11092;gene7186;gene13322;gene1262;gene5776
Biological Process: one-carbon metabolic process (GO:0006730);	1	5	1043	5408	gene7896
Biological Process: cell-cell adhesion involved in flocculation (GO:0043689);	1	1	1043	5408	gene5940
Biological Process: positive regulation of glycolytic process (GO:0045821);	1	1	1043	5408	gene10771
Biological Process: conversion of methionyl-tRNA to N-formyl-methionyl-tRNA (GO:0071951);	1	1	1043	5408	gene11400
Biological Process: regulation of vacuole organization (GO:0044088);	1	5	1043	5408	gene13734
Biological Process: oligosaccharide metabolic process (GO:0009311);	1	3	1043	5408	gene9494
Biological Process: methylglyoxal catabolic process to D-lactate (GO:0019243);	1	2	1043	5408	gene13840
Biological Process: monodictyphenone metabolic process (GO:1900813);	2	5	1043	5408	gene2566;gene13239
Biological Process: monosaccharide metabolic process (GO:0005996);	1	8	1043	5408	gene11545
Biological Process: arabinan catabolic process (GO:0031222);	2	2	1043	5408	gene2372;gene11848
Biological Process: anisotropic cell growth (GO:0051211);	2	12	1043	5408	gene5585;gene13112
Biological Process: benzene-containing compound metabolic process (GO:0042537);	4	12	1043	5408	gene8413;gene8841;gene7186;gene8570
Biological Process: chromatin modification (GO:0016568);	1	27	1043	5408	gene9820
Biological Process: protein homotetramerization (GO:0051289);	2	2	1043	5408	gene5559;gene7588
Biological Process: ribonucleoside monophosphate biosynthetic process (GO:0009156);	2	2	1043	5408	gene4985;gene3803
Biological Process: chlorophyll biosynthetic process (GO:0015995);	1	1	1043	5408	gene3033
Biological Process: phosphorylation (GO:0016310);	21	106	1043	5408	gene6167;gene14147;gene11099;gene14124;gene6337;gene12529;gene4533;gene11665;gene12231;gene8937;gene9448;gene14001;gene3880;gene6241;gene2688;gene8321;gene4985;gene3803;gene10746;gene5776;gene3098
Biological Process: glycerophosphodiester transport (GO:0001407);	1	1	1043	5408	gene5108
Biological Process: sulfur amino acid metabolic process (GO:0000096);	1	1	1043	5408	gene9987
Biological Process: penicillin biosynthetic process (GO:0042318);	1	15	1043	5408	gene515
Biological Process: cysteine biosynthetic process (GO:0019344);	3	4	1043	5408	gene10078;gene5676;gene10073
Biological Process: phenotypic switching (GO:0036166);	3	20	1043	5408	gene5925;gene2172;gene13734
Biological Process: transport (GO:0006810);	38	184	1043	5408	gene12164;gene882;gene8292;gene14446;gene4288;gene9964;gene333;gene3761;gene14470;gene8189;gene734;gene8984;gene1732;gene8853;gene13478;gene9500;gene498;gene219;gene8531;gene8381;gene11158;gene9237;gene8966;gene1423;gene13423;gene9273;gene10919;gene10959;gene13913;gene9692;gene4261;gene13883;gene2712;gene935;gene9587;gene5485;gene13803;gene2172
Biological Process: adhesion of symbiont to host (GO:0051825);	1	2	1043	5408	gene12664
Biological Process: hormone transport (GO:0009914);	1	5	1043	5408	gene1485
Biological Process: regulation of N',N'',N'''-triacetylfusarinine C biosynthetic process (GO:1900695);	1	1	1043	5408	gene7446
Biological Process: induction by symbiont of host defense response (GO:0044416);	6	18	1043	5408	gene2504;gene12529;gene2927;gene1342;gene3969;gene8271
Biological Process: response to antibiotic (GO:0046677);	1	2	1043	5408	gene9513
Biological Process: plasma membrane acetate transport (GO:0006847);	1	2	1043	5408	gene10108
Biological Process: filamentous growth of a population of unicellular organisms (GO:0044182);	22	117	1043	5408	gene6784;gene2049;gene7112;gene12038;gene5455;gene12157;gene14345;gene7994;gene8984;gene12178;gene12507;gene331;gene6068;gene6432;gene1468;gene6618;gene6804;gene7480;gene6138;gene6818;gene1485;gene8271
Biological Process: oxidation-reduction process (GO:0055114);	190	724	1043	5408	gene11146;gene1033;gene4632;gene6608;gene4700;gene334;gene4800;gene11092;gene13665;gene13667;gene3613;gene2021;gene2441;gene2176;gene302;gene10104;gene8114;gene8303;gene8607;gene6390;gene11427;gene4826;gene4913;gene11545;gene10418;gene8305;gene2744;gene3949;gene2382;gene6704;gene5306;gene10353;gene10564;gene504;gene13695;gene5104;gene14281;gene5889;gene13740;gene14356;gene11426;gene3530;gene13239…
Biological Process: maturation of LSU-rRNA from tricistronic rRNA transcript (SSU-rRNA, 5.8S rRNA, LSU-rRNA) (GO:0000463);	1	1	1043	5408	gene12837
Biological Process: organic substance biosynthetic process (GO:1901576);	12	54	1043	5408	gene11539;gene11161;gene9622;gene5920;gene11839;gene501;gene2200;gene3949;gene11095;gene8412;gene11545;gene10382
Biological Process: mannitol biosynthetic process (GO:0019593);	1	1	1043	5408	gene616
Biological Process: single-organism carbohydrate metabolic process (GO:0044723);	4	8	1043	5408	gene6804;gene5134;gene5902;gene6138
Biological Process: glutamine metabolic process (GO:0006541);	2	4	1043	5408	gene11131;gene6041
Biological Process: cellular aromatic compound metabolic process (GO:0006725);	5	33	1043	5408	gene12789;gene14558;gene13695;gene3520;gene12931
Biological Process: glycogen metabolic process (GO:0005977);	1	2	1043	5408	gene10152
Biological Process: proline transmembrane transport (GO:0035524);	2	8	1043	5408	gene6654;gene2228
Biological Process: cellular catabolic process (GO:0044248);	8	33	1043	5408	gene9427;gene12931;gene753;gene1657;gene1342;gene12591;gene13695;gene14558
Biological Process: ammonium transport (GO:0015696);	1	4	1043	5408	gene10108
Biological Process: cellular response to stress (GO:0033554);	8	39	1043	5408	gene3982;gene5075;gene9124;gene2172;gene9328;gene8307;gene13734;gene5385
Biological Process: mitochondrial electron transport, cytochrome c to oxygen (GO:0006123);	2	2	1043	5408	gene12827;gene14541
Biological Process: cellular response to metal ion (GO:0071248);	1	7	1043	5408	gene5510
Biological Process: lipid catabolic process (GO:0016042);	3	10	1043	5408	gene6432;gene10294;gene5291
Biological Process: establishment of cell polarity (GO:0030010);	4	22	1043	5408	gene2319;gene8833;gene5585;gene11563
Biological Process: CTP biosynthetic process (GO:0006241);	2	2	1043	5408	gene4576;gene13112
Biological Process: positive regulation of cellular biosynthetic process (GO:0031328);	1	9	1043	5408	gene2049
Biological Process: arginine metabolic process (GO:0006525);	4	7	1043	5408	gene11777;gene3480;gene6341;gene3723
Biological Process: ATP hydrolysis coupled proton transport (GO:0015991);	4	16	1043	5408	gene6699;gene6794;gene2651;gene6793
Biological Process: fungal-type cell wall organization or biogenesis (GO:0071852);	1	7	1043	5408	gene8321
Biological Process: organic cyclic compound metabolic process (GO:1901360);	7	21	1043	5408	gene11539;gene6350;gene9622;gene10704;gene5920;gene13667;gene501
Biological Process: cellular response to light stimulus (GO:0071482);	1	6	1043	5408	gene7315
Biological Process: guanine nucleotide transport (GO:0001408);	1	1	1043	5408	gene13032
Biological Process: mismatch repair (GO:0006298);	1	14	1043	5408	gene10142
Biological Process: reproduction (GO:0000003);	5	20	1043	5408	gene13322;gene1718;gene5385;gene12044;gene8937
Biological Process: lipid transport (GO:0006869);	1	5	1043	5408	gene11637
Biological Process: polyketide biosynthetic process (GO:0030639);	7	19	1043	5408	gene13239;gene8413;gene7186;gene2566;gene861;gene5035;gene11092
Biological Process: cell adhesion (GO:0007155);	9	38	1043	5408	gene12533;gene7480;gene5385;gene11894;gene5449;gene13734;gene3885;gene3583;gene2172
Biological Process: negative regulation of sexual sporulation resulting in formation of a cellular spore (GO:0043942);	2	6	1043	5408	gene3754;gene7315
Biological Process: glutamine biosynthetic process (GO:0006542);	2	3	1043	5408	gene12045;gene4377
Biological Process: purine-containing compound biosynthetic process (GO:0072522);	1	1	1043	5408	gene9430
Biological Process: proline catabolic process (GO:0006562);	1	2	1043	5408	gene11186
Biological Process: ion transport (GO:0006811);	3	12	1043	5408	gene4885;gene5422;gene13047
Biological Process: cell budding (GO:0007114);	1	8	1043	5408	gene11563
Biological Process: development of symbiont in host (GO:0044114);	3	26	1043	5408	gene6991;gene5510;gene5940
Biological Process: drug export (GO:0046618);	3	10	1043	5408	gene13478;gene882;gene11767
Biological Process: (-)-microperfuranone biosynthetic process (GO:1901512);	1	2	1043	5408	gene2566
Biological Process: sequestering of zinc ion (GO:0032119);	1	1	1043	5408	gene6316
Biological Process: phospholipid homeostasis (GO:0055091);	1	1	1043	5408	gene8760
Biological Process: D-arabinose catabolic process (GO:0019571);	1	5	1043	5408	gene5559
Biological Process: austinol biosynthetic process (GO:1900560);	4	10	1043	5408	gene8307;gene3759;gene1270;gene515
Biological Process: cell wall organization (GO:0071555);	2	7	1043	5408	gene11068;gene7323
Biological Process: phosphate-containing compound metabolic process (GO:0006796);	1	10	1043	5408	gene3098
Biological Process: phospholipid translocation (GO:0045332);	3	10	1043	5408	gene13478;gene882;gene11767
Biological Process: cytoplasmic transport (GO:0016482);	1	6	1043	5408	gene1468
Biological Process: regulation of filamentous growth of a population of unicellular organisms (GO:1900428);	1	9	1043	5408	gene3982
Biological Process: steroid biosynthetic process (GO:0006694);	4	13	1043	5408	gene3615;gene7187;gene331;gene10965
Biological Process: quinone biosynthetic process (GO:1901663);	5	11	1043	5408	gene7186;gene5035;gene13239;gene2566;gene11092
Biological Process: positive regulation of filamentous growth of a population of unicellular organisms in response to chemical stimulus (GO:1900439);	4	18	1043	5408	gene8760;gene5940;gene7315;gene10771
Biological Process: cellular response to hydrogen peroxide (GO:0070301);	4	9	1043	5408	gene5306;gene2294;gene1586;gene1706
Biological Process: glucosamine biosynthetic process (GO:0006042);	1	1	1043	5408	gene9829
Biological Process: pectin catabolic process (GO:0045490);	12	24	1043	5408	gene10317;gene2372;gene6811;gene8458;gene6013;gene9969;gene11848;gene10316;gene14480;gene11785;gene3080;gene4022
Biological Process: pigment biosynthetic process (GO:0046148);	4	5	1043	5408	gene8307;gene13239;gene2566;gene1270
Biological Process: biosynthetic process (GO:0009058);	9	38	1043	5408	gene880;gene3596;gene5521;gene8307;gene4911;gene11306;gene11332;gene6227;gene1270
Biological Process: mRNA export from nucleus (GO:0006406);	2	5	1043	5408	gene9653;gene722
Biological Process: response to abiotic stimulus (GO:0009628);	1	7	1043	5408	gene5075
Biological Process: polyamine biosynthetic process (GO:0006596);	1	3	1043	5408	gene5233
Biological Process: cell wall macromolecule metabolic process (GO:0044036);	2	2	1043	5408	gene1657;gene10254
Biological Process: organic heteropentacyclic compound biosynthetic process (GO:1901378);	12	36	1043	5408	gene11092;gene13118;gene5035;gene13695;gene861;gene2566;gene13239;gene8413;gene6494;gene8570;gene7186;gene8841
Biological Process: entry into host cell (GO:0030260);	1	5	1043	5408	gene8271
Biological Process: valine biosynthetic process (GO:0009099);	1	3	1043	5408	gene7850
Biological Process: mitotic cell cycle (GO:0000278);	2	26	1043	5408	gene6618;gene7480
Biological Process: Ras protein signal transduction (GO:0007265);	1	12	1043	5408	gene8760
Biological Process: protein dephosphorylation (GO:0006470);	1	13	1043	5408	gene11442
Biological Process: 'de novo' IMP biosynthetic process (GO:0006189);	3	8	1043	5408	gene9430;gene13248;gene13856
Biological Process: S-adenosylmethionine biosynthetic process (GO:0006556);	1	1	1043	5408	gene7896
Biological Process: amine metabolic process (GO:0009308);	2	5	1043	5408	gene8036;gene12912
Biological Process: mitochondrial electron transport, ubiquinol to cytochrome c (GO:0006122);	1	5	1043	5408	gene14541
Biological Process: organelle organization (GO:0006996);	5	47	1043	5408	gene1468;gene5485;gene7480;gene6305;gene6618
Biological Process: sodium ion transport (GO:0006814);	1	4	1043	5408	gene5898
Biological Process: protein folding (GO:0006457);	6	47	1043	5408	gene6280;gene6435;gene13611;gene8271;gene10641;gene8915
Biological Process: siderophore transport (GO:0015891);	1	1	1043	5408	gene5422
Biological Process: leucine biosynthetic process (GO:0009098);	1	5	1043	5408	gene14578
Biological Process: N-acetylglucosamine catabolic process (GO:0006046);	1	2	1043	5408	gene1725
Biological Process: tricarboxylic acid cycle (GO:0006099);	8	23	1043	5408	gene9052;gene9921;gene7615;gene9027;gene4826;gene713;gene13058;gene14578
Biological Process: response to biotic stimulus (GO:0009607);	5	13	1043	5408	gene5385;gene7480;gene1718;gene12044;gene5510
Biological Process: small GTPase mediated signal transduction (GO:0007264);	7	40	1043	5408	gene11563;gene4455;gene3968;gene1468;gene9554;gene2172;gene13734
Biological Process: microtubule-based movement (GO:0007018);	1	14	1043	5408	gene12519
Biological Process: pentose-phosphate shunt (GO:0006098);	3	12	1043	5408	gene2927;gene12267;gene7276
Biological Process: D-gluconate metabolic process (GO:0019521);	4	4	1043	5408	gene4935;gene14097;gene12178;gene12505
Biological Process: threonine biosynthetic process (GO:0009088);	1	3	1043	5408	gene14124
Biological Process: xylan catabolic process (GO:0045493);	6	18	1043	5408	gene6138;gene12925;gene14058;gene6811;gene9026;gene11848
Biological Process: formation of translation preinitiation complex (GO:0001731);	5	13	1043	5408	gene11399;gene1781;gene530;gene10589;gene3865
Biological Process: nitrogen compound metabolic process (GO:0006807);	9	41	1043	5408	gene4848;gene12919;gene10704;gene4598;gene12045;gene4126;gene13085;gene10243;gene14515
Biological Process: regulation of primary metabolic process (GO:0080090);	2	17	1043	5408	gene7480;gene11407
Biological Process: pigment metabolic process involved in developmental pigmentation (GO:0043324);	2	3	1043	5408	gene8307;gene1270
Biological Process: active evasion of host immune response via regulation of host complement system (GO:0042784);	1	2	1043	5408	gene6316
Biological Process: cellular macromolecule metabolic process (GO:0044260);	9	109	1043	5408	gene13913;gene9907;gene14314;gene8857;gene3982;gene1586;gene3711;gene9124;gene11136
Biological Process: ether biosynthetic process (GO:1901503);	4	7	1043	5408	gene7186;gene2566;gene13239;gene8413
Biological Process: alanyl-tRNA aminoacylation (GO:0006419);	1	2	1043	5408	gene6454
Biological Process: fungal-type cell wall chitin biosynthetic process (GO:0034221);	2	2	1043	5408	gene10641;gene9829
Biological Process: positive regulation of mitotic cell cycle (GO:0045931);	1	5	1043	5408	gene7315
Biological Process: glyoxylate cycle (GO:0006097);	2	9	1043	5408	gene5559;gene9052
Biological Process: DNA ligation (GO:0006266);	1	1	1043	5408	gene10837
Biological Process: mitotic nuclear division (GO:0007067);	1	28	1043	5408	gene6305
Biological Process: DNA recombination (GO:0006310);	3	24	1043	5408	gene13422;gene13510;gene10837
Biological Process: protein-chromophore linkage (GO:0018298);	2	3	1043	5408	gene1718;gene12044
Biological Process: single-organism biosynthetic process (GO:0044711);	5	19	1043	5408	gene8412;gene5436;gene10648;gene4700;gene336
Biological Process: mature ribosome assembly (GO:0042256);	1	1	1043	5408	gene7154
Biological Process: cellulose catabolic process (GO:0030245);	1	14	1043	5408	gene14443
Biological Process: RNA splicing (GO:0008380);	2	27	1043	5408	gene6861;gene4192
Biological Process: galactose metabolic process (GO:0006012);	2	10	1043	5408	gene8341;gene10241
Biological Process: sexual reproduction (GO:0019953);	1	11	1043	5408	gene8321
Biological Process: DNA metabolic process (GO:0006259);	1	22	1043	5408	gene10142
Biological Process: glutamate biosynthetic process (GO:0006537);	2	5	1043	5408	gene11186;gene11615
Biological Process: cellular response to osmotic stress (GO:0071470);	9	47	1043	5408	gene6704;gene8171;gene6878;gene10025;gene14627;gene13523;Scl_newGene_234;gene2294;gene1706
Biological Process: positive regulation of phenotypic switching (GO:1900241);	4	15	1043	5408	gene9237;gene5940;gene8760;gene3330
Biological Process: organonitrogen compound biosynthetic process (GO:1901566);	7	23	1043	5408	gene10648;gene7186;gene5035;gene1729;gene8171;gene11092;gene5245
Biological Process: cellular macromolecule biosynthetic process (GO:0034645);	4	20	1043	5408	gene12280;gene8290;gene8988;gene6804
Biological Process: glucose transport (GO:0015758);	1	4	1043	5408	gene9134
Biological Process: Rho protein signal transduction (GO:0007266);	1	6	1043	5408	gene11563
Biological Process: cellular response to amino acid starvation (GO:0034198);	2	11	1043	5408	gene6654;gene2228
Biological Process: lignin catabolic process (GO:0046274);	1	2	1043	5408	gene2377
Biological Process: carbon utilization (GO:0015976);	3	15	1043	5408	gene6002;gene11665;gene1729
Biological Process: primary metabolic process (GO:0044238);	19	162	1043	5408	gene4527;gene6193;gene952;gene9250;gene11136;gene9907;gene10861;gene3982;gene7599;gene13740;gene14367;gene3292;gene167;gene9124;gene10648;gene6490;gene1586;gene4865;gene4826
Biological Process: aerobic respiration (GO:0009060);	1	4	1043	5408	gene11599
Biological Process: lactate metabolic process (GO:0006089);	1	1	1043	5408	gene1469
Biological Process: hexose transport (GO:0008645);	5	17	1043	5408	gene2598;gene7220;gene5741;gene1327;gene1085
Biological Process: response to stress (GO:0006950);	14	73	1043	5408	gene8271;gene5075;gene13523;gene8442;gene6477;gene142;gene14345;gene4595;gene11637;gene775;gene9135;gene8641;gene14541;gene6280
Biological Process: filamentous growth of a population of unicellular organisms in response to pH (GO:0036177);	2	10	1043	5408	gene5510;gene12533
Biological Process: regulation of macromolecule metabolic process (GO:0060255);	2	6	1043	5408	gene6053;gene11407
Biological Process: potassium ion transmembrane transport (GO:0071805);	1	5	1043	5408	gene11636
Biological Process: cellular amino acid biosynthetic process (GO:0008652);	6	20	1043	5408	gene7315;gene2724;gene12118;gene11840;gene3595;gene9987
Biological Process: cAMP biosynthetic process (GO:0006171);	1	3	1043	5408	gene8760
Biological Process: establishment of localization (GO:0051234);	1	9	1043	5408	gene2923
Biological Process: regulation of translational initiation (GO:0006446);	5	14	1043	5408	gene11399;gene3865;gene10589;gene530;gene1781
Biological Process: NADP biosynthetic process (GO:0006741);	1	3	1043	5408	gene12231
Biological Process: negative regulation of cellular metabolic process (GO:0031324);	2	9	1043	5408	gene6618;gene12533
Biological Process: cytokinetic process (GO:0032506);	10	27	1043	5408	gene13284;gene12280;gene10720;gene4730;gene3370;gene14345;gene6818;gene12083;gene7323;gene5455
Biological Process: signal transduction (GO:0007165);	6	46	1043	5408	gene10260;gene5510;gene5977;gene12533;gene3982;gene6991
Biological Process: positive regulation of Ras GTPase activity (GO:0032320);	1	2	1043	5408	gene3550
Biological Process: cellular response to copper ion (GO:0071280);	1	13	1043	5408	gene10771
Biological Process: membrane raft organization (GO:0031579);	1	5	1043	5408	gene6991
Biological Process: GPI anchor biosynthetic process (GO:0006506);	1	14	1043	5408	gene4295
Biological Process: positive regulation of filamentous growth of a population of unicellular organisms in response to starvation (GO:1900436);	6	31	1043	5408	gene8937;gene8760;gene6991;gene1586;gene8321;gene5940
Biological Process: mRNA splicing, via spliceosome (GO:0000398);	1	15	1043	5408	gene5402
Biological Process: cell cycle (GO:0007049);	6	63	1043	5408	gene4446;gene3222;gene8760;gene6305;gene9124;gene3982
Biological Process: metabolic process (GO:0008152);	68	361	1043	5408	gene6037;gene10241;gene9913;gene3611;gene5977;gene4623;gene10648;gene9803;gene11197;gene1880;gene5686;gene1424;gene11853;gene12083;gene12000;gene9987;gene3530;gene5917;gene746;gene6002;gene11537;gene5207;gene8373;gene9745;gene4278;gene4726;gene13508;gene403;gene12038;gene2373;gene3916;gene10269;gene4066;gene10977;gene14022;gene14272;gene9958;gene7186;gene2556;gene14193;gene12258;gene734;gene1310;…
Biological Process: replicative cell aging (GO:0001302);	2	4	1043	5408	gene10492;gene713
Biological Process: benzoate catabolic process (GO:0043639);	2	4	1043	5408	gene515;gene3759
Biological Process: adenine catabolic process (GO:0006146);	1	1	1043	5408	gene14371
Biological Process: cellular response to stimulus (GO:0051716);	9	73	1043	5408	gene5455;gene4527;gene12664;gene11197;gene8984;gene6477;gene9907;gene6068;gene7480
Biological Process: protein complex oligomerization (GO:0035786);	1	1	1043	5408	gene12839
Biological Process: trehalose catabolic process (GO:0005993);	3	16	1043	5408	gene8833;gene2294;gene2319
Biological Process: polysaccharide catabolic process (GO:0000272);	13	30	1043	5408	gene14442;gene3891;gene6422;gene3665;gene5919;gene4689;gene10254;gene9073;gene7234;gene749;gene1657;gene14480;gene12507
Biological Process: autolysis (GO:0001896);	1	6	1043	5408	gene12045
Biological Process: single-organism cellular process (GO:0044763);	39	237	1043	5408	gene7736;gene331;gene3711;gene3550;gene6804;gene1636;gene1529;gene7376;gene4700;gene5436;gene12623;gene2958;gene1270;gene10648;gene7994;gene8573;gene10014;gene12157;gene2566;gene1342;gene14314;gene10142;gene1327;gene1085;gene7599;gene8531;gene12955;gene600;gene10189;gene9910;gene12038;gene5546;gene7317;gene5033;gene9250;gene11891;gene10281;gene2588;gene10704
Biological Process: aromatic amino acid family biosynthetic process (GO:0009073);	6	20	1043	5408	gene6357;gene10507;gene11391;gene4983;gene3480;gene11777
Biological Process: L-methionine biosynthetic process from methylthioadenosine (GO:0019509);	1	5	1043	5408	gene11615
Biological Process: threonine catabolic process (GO:0006567);	1	4	1043	5408	gene8171
Biological Process: regulation of actomyosin contractile ring contraction (GO:0031991);	1	5	1043	5408	gene11563
Biological Process: cyclin catabolic process (GO:0008054);	1	1	1043	5408	gene9820
Biological Process: mitochondrial iron ion transport (GO:0048250);	1	1	1043	5408	gene6861
Biological Process: chorismate biosynthetic process (GO:0009423);	2	5	1043	5408	gene11391;gene10507
Biological Process: glycolytic fermentation to ethanol (GO:0019655);	1	1	1043	5408	gene10679
Biological Process: regulation of nitrogen compound metabolic process (GO:0051171);	1	7	1043	5408	gene1586
Biological Process: methionine biosynthetic process (GO:0009086);	4	13	1043	5408	gene12118;gene3969;gene10078;gene10073
Biological Process: o-orsellinic acid biosynthetic process (GO:1900584);	2	3	1043	5408	gene1270;gene8307
Biological Process: photosynthesis (GO:0015979);	1	1	1043	5408	gene3033
Biological Process: ergot alkaloid biosynthetic process (GO:0035837);	3	6	1043	5408	gene2441;gene7588;gene6307
Biological Process: chromatin silencing at telomere (GO:0006348);	1	7	1043	5408	gene10492
Biological Process: biological adhesion (GO:0022610);	1	18	1043	5408	gene600
Biological Process: regulation of sterigmatocystin biosynthetic process (GO:0010913);	1	6	1043	5408	gene5776
Biological Process: hypoxanthine metabolic process (GO:0046100);	1	1	1043	5408	gene10417
Biological Process: cell wall polysaccharide biosynthetic process (GO:0070592);	1	1	1043	5408	gene8341
Biological Process: fatty acid metabolic process (GO:0006631);	4	33	1043	5408	gene2566;gene6878;gene1729;gene6784
Biological Process: nonribosomal peptide biosynthetic process (GO:0019184);	4	8	1043	5408	gene10012;gene3611;gene11197;gene8307
Biological Process: N',N'',N'''-triacetylfusarinine C biosynthetic process (GO:1900551);	2	3	1043	5408	gene10012;gene3611
Biological Process: glycerol-3-phosphate metabolic process (GO:0006072);	2	3	1043	5408	gene14001;gene9448
Biological Process: pseurotin A biosynthetic process (GO:1900790);	2	7	1043	5408	gene8413;gene861
Biological Process: L-arabinose metabolic process (GO:0046373);	2	3	1043	5408	gene11848;gene14480
Biological Process: mRNA catabolic process (GO:0006402);	2	6	1043	5408	gene7315;gene12533
Biological Process: vacuolar acidification (GO:0007035);	1	7	1043	5408	gene2651
Biological Process: protein targeting to ER (GO:0045047);	1	2	1043	5408	gene5075
Biological Process: filamentous growth (GO:0030447);	19	90	1043	5408	gene4295;gene4455;gene3968;gene5050;gene600;gene5075;gene8531;gene4700;gene4527;gene5436;gene1529;gene2271;gene13822;gene3615;gene6477;gene5033;gene10281;gene12664;gene11637
Biological Process: vesicle-mediated transport (GO:0016192);	1	41	1043	5408	gene198
Biological Process: D-xylose catabolic process (GO:0042843);	1	6	1043	5408	gene8586
Biological Process: ammonium transmembrane transport (GO:0072488);	2	3	1043	5408	gene7902;gene9012
Biological Process: positive regulation of pseudohyphal growth by positive regulation of transcription from RNA polymerase II promoter (GO:1900461);	2	9	1043	5408	gene10771;gene5940
Biological Process: negative regulation of penicillin biosynthetic process (GO:1900197);	1	1	1043	5408	gene3754
Biological Process: sterol transport (GO:0015918);	1	3	1043	5408	gene882
Biological Process: acetaldehyde catabolic process (GO:0046187);	1	4	1043	5408	gene8171
Biological Process: inositol catabolic process (GO:0019310);	1	1	1043	5408	gene1569
Biological Process: phytochelatin biosynthetic process (GO:0046938);	1	1	1043	5408	gene1986
Biological Process: positive regulation of translational elongation (GO:0045901);	2	3	1043	5408	gene12769;gene13307
Biological Process: single-species biofilm formation on inanimate substrate (GO:0044011);	9	49	1043	5408	gene12507;gene7112;gene3330;gene13734;gene2172;gene8321;gene5510;gene8937;gene7315
Biological Process: alpha-amino acid biosynthetic process (GO:1901607);	2	4	1043	5408	gene7850;gene13135
Biological Process: modulation by symbiont of host cell-mediated immune response (GO:0052155);	1	1	1043	5408	gene6316
Biological Process: chanoclavine-I biosynthetic process (GO:1900566);	3	3	1043	5408	gene14097;gene12178;gene12505
Biological Process: negative regulation of growth of unicellular organism as a thread of attached cells (GO:0070785);	2	9	1043	5408	gene3330;gene9237
Biological Process: regulation of biological process (GO:0050789);	4	34	1043	5408	gene9124;gene12038;gene4691;gene331
Biological Process: protein metabolic process (GO:0019538);	2	8	1043	5408	gene1132;gene10152
Biological Process: chorismate metabolic process (GO:0046417);	1	2	1043	5408	gene6357
Biological Process: organic substance metabolic process (GO:0071704);	24	105	1043	5408	gene6193;gene4935;gene952;gene131;gene14515;gene3292;gene6490;gene9585;gene5306;gene3370;gene7665;gene3098;gene1828;gene8114;gene9328;gene8894;gene6770;gene10861;gene8761;gene6545;gene14367;gene7599;gene4865;gene7323
Biological Process: autophagic cell death (GO:0048102);	1	2	1043	5408	gene3481
Biological Process: galactitol catabolic process (GO:0019404);	1	2	1043	5408	gene8586
Biological Process: intracellular signal transduction (GO:0035556);	8	37	1043	5408	gene8937;gene6991;gene1586;gene12044;gene5776;gene12714;gene8321;gene1718
Biological Process: arabinose catabolic process (GO:0019568);	1	11	1043	5408	gene3610
Biological Process: cellular nitrogen compound biosynthetic process (GO:0044271);	6	20	1043	5408	gene1586;gene1725;gene3711;gene2479;gene1729;gene14413
Biological Process: phenylacetate catabolic process (GO:0010124);	1	3	1043	5408	gene515
Biological Process: tRNA wobble uridine modification (GO:0002098);	1	7	1043	5408	gene6335
Biological Process: XMP salvage (GO:0032265);	1	1	1043	5408	gene10417
Biological Process: cellular component organization or biogenesis (GO:0071840);	6	22	1043	5408	gene8857;gene5776;gene8937;gene8290;gene14314;gene1586
Biological Process: organic hydroxy compound transport (GO:0015850);	1	3	1043	5408	gene11637
Biological Process: peptide biosynthetic process (GO:0043043);	2	7	1043	5408	gene861;gene13239
Biological Process: negative regulation of flocculation (GO:0060257);	3	5	1043	5408	gene1706;gene10641;gene2294
Biological Process: positive regulation of Rab GTPase activity (GO:0032851);	2	14	1043	5408	gene5776;gene3761
Biological Process: positive regulation of asexual sporulation resulting in formation of a cellular spore (GO:0043945);	1	6	1043	5408	gene3754
Biological Process: GTP catabolic process (GO:0006184);	11	72	1043	5408	gene12996;gene9444;gene722;gene5264;gene11922;gene9653;gene11563;gene13599;gene12769;gene13734;gene2172
Biological Process: asexual sporulation resulting in formation of a cellular spore (GO:0043936);	7	24	1043	5408	gene8833;gene10232;gene2319;gene11068;gene3481;gene14627;gene10025
Biological Process: organonitrogen compound metabolic process (GO:1901564);	8	25	1043	5408	gene11427;gene13740;gene3034;gene9250;gene6350;gene2176;gene9338;gene13734
Biological Process: fructose 6-phosphate metabolic process (GO:0006002);	1	1	1043	5408	gene3098
Biological Process: iron-sulfur cluster assembly (GO:0016226);	3	10	1043	5408	gene11271;gene4460;gene6335
Biological Process: carboxylic acid biosynthetic process (GO:0046394);	4	16	1043	5408	gene1729;gene5245;gene9427;gene12591
Biological Process: UMP biosynthetic process (GO:0006222);	1	3	1043	5408	gene6167
Biological Process: glycerol metabolic process (GO:0006071);	2	11	1043	5408	gene10563;gene10746
Biological Process: fumiquinazoline A biosynthetic process (GO:1900778);	1	1	1043	5408	gene3611
Biological Process: metal ion transport (GO:0030001);	4	15	1043	5408	gene3937;gene2158;gene8451;gene4931
Biological Process: mitochondrial genome maintenance (GO:0000002);	1	12	1043	5408	gene13032
Biological Process: tRNA methylation (GO:0030488);	1	2	1043	5408	gene13147
Biological Process: fatty acid catabolic process (GO:0009062);	7	28	1043	5408	gene6494;gene13118;gene4279;gene7588;gene2021;gene5972;gene9860
Biological Process: regulation of anion transport (GO:0044070);	1	1	1043	5408	gene3699
Biological Process: sporulation resulting in formation of a cellular spore (GO:0030435);	3	13	1043	5408	gene12714;gene8321;gene13239
Biological Process: protein phosphorylation (GO:0006468);	14	160	1043	5408	gene8833;gene11242;gene9124;gene5776;gene7315;gene12038;gene3481;gene13564;gene4035;gene2319;gene9961;gene3982;gene6991;gene8760
Biological Process: protein peptidyl-prolyl isomerization (GO:0000413);	2	15	1043	5408	gene13611;gene8915
Biological Process: isocitrate metabolic process (GO:0006102);	1	1	1043	5408	gene9052
Biological Process: purine nucleobase biosynthetic process (GO:0009113);	4	4	1043	5408	gene6748;gene13856;gene11400;gene9430
Biological Process: monosaccharide transport (GO:0015749);	1	1	1043	5408	gene12955
Biological Process: mannose transport (GO:0015761);	1	4	1043	5408	gene9134
Biological Process: small molecule catabolic process (GO:0044282);	4	17	1043	5408	gene9427;gene12591;gene8036;gene12912
Biological Process: fatty acid biosynthetic process (GO:0006633);	10	25	1043	5408	gene1456;gene3939;gene5724;gene3615;gene10167;gene11550;gene906;gene1270;gene3675;gene8307
Biological Process: hemicellulose catabolic process (GO:2000895);	1	1	1043	5408	gene2372
Biological Process: response to oxidative stress (GO:0006979);	3	9	1043	5408	gene3754;gene1818;gene9328
Biological Process: tetrahydrofolate biosynthetic process (GO:0046654);	1	1	1043	5408	gene4478
Biological Process: cellular lipid metabolic process (GO:0044255);	2	15	1043	5408	gene5033;gene5436
Biological Process: carbohydrate transmembrane transport (GO:0034219);	4	8	1043	5408	gene7220;gene2598;gene9134;gene5741
Biological Process: glutamine catabolic process (GO:0006543);	1	2	1043	5408	gene6341
Biological Process: glutamate decarboxylation to succinate (GO:0006540);	2	4	1043	5408	gene8171;gene7171
Biological Process: nuclear migration along microtubule (GO:0030473);	1	8	1043	5408	gene5493
Biological Process: ribosomal subunit export from nucleus (GO:0000054);	3	3	1043	5408	gene12775;gene10969;gene7154
Biological Process: actin cortical patch localization (GO:0051666);	1	10	1043	5408	gene14491
Biological Process: cell wall macromolecule catabolic process (GO:0016998);	6	10	1043	5408	gene9584;gene13871;gene1995;gene3080;gene14323;gene6811
Biological Process: sphingolipid biosynthetic process (GO:0030148);	1	5	1043	5408	gene5724
Biological Process: cell wall modification (GO:0042545);	1	5	1043	5408	gene10316
Biological Process: tRNA splicing, via endonucleolytic cleavage and ligation (GO:0006388);	1	5	1043	5408	gene12956
Biological Process: nitrogen utilization (GO:0019740);	2	6	1043	5408	gene9012;gene10108
Biological Process: regulation of single-species biofilm formation (GO:1900190);	1	9	1043	5408	gene3330
Biological Process: cellular carbohydrate metabolic process (GO:0044262);	9	25	1043	5408	gene13058;gene5972;gene7588;gene13840;gene9027;gene4279;gene713;gene6494;gene13118
Biological Process: hexose catabolic process (GO:0019320);	2	9	1043	5408	gene3610;gene5972
Biological Process: proteolysis (GO:0006508);	29	135	1043	5408	gene10856;gene11016;gene8802;gene5631;gene514;gene4709;gene5615;gene14413;gene9086;gene9459;gene853;gene5271;gene6560;gene1132;gene11492;gene5020;gene5063;gene11130;gene2084;gene9580;gene1986;gene7357;gene10670;gene1342;gene5408;gene8323;gene10152;gene12251;gene6056
Biological Process: regulation of carbon utilization (GO:0043609);	1	4	1043	5408	gene6138
Biological Process: F-9775B biosynthetic process (GO:1900614);	2	3	1043	5408	gene1270;gene8307
Biological Process: heme a biosynthetic process (GO:0006784);	2	2	1043	5408	gene11271;gene11505
Biological Process: protein ubiquitination (GO:0016567);	1	25	1043	5408	gene3762
Biological Process: carotenoid biosynthetic process (GO:0016117);	3	4	1043	5408	gene10104;gene3033;gene3760
Biological Process: cell septum assembly (GO:0090529);	3	11	1043	5408	gene8833;gene2319;gene9820
Biological Process: carbohydrate catabolic process (GO:0016052);	9	25	1043	5408	gene8894;gene13209;gene5874;gene6770;gene3074;gene11040;gene5902;gene2335;gene9238
Biological Process: alcohol metabolic process (GO:0006066);	13	34	1043	5408	gene3613;gene2438;gene8036;gene13243;gene131;gene12912;gene8303;gene14435;gene7589;gene14391;gene14281;gene8114;gene11545
Biological Process: drug transport (GO:0015893);	6	26	1043	5408	gene1636;gene7317;gene8573;gene2588;gene9910;gene11637
Biological Process: seryl-tRNA aminoacylation (GO:0006434);	1	2	1043	5408	gene13734
Biological Process: cell wall chitin biosynthetic process (GO:0006038);	1	2	1043	5408	gene9829
Biological Process: monosaccharide catabolic process (GO:0046365);	6	23	1043	5408	gene3725;gene7588;gene6494;gene13118;gene2021;gene11161
Biological Process: regulation of ARF protein signal transduction (GO:0032012);	2	5	1043	5408	gene5689;gene2415
Biological Process: negative regulation of biological process (GO:0048519);	4	22	1043	5408	gene7480;gene8321;gene6784;gene8937
Biological Process: response to toxic substance (GO:0009636);	1	3	1043	5408	gene8271
Biological Process: emericellamide biosynthetic process (GO:1900557);	3	7	1043	5408	gene2566;gene1270;gene8307
Biological Process: regulation of small GTPase mediated signal transduction (GO:0051056);	2	8	1043	5408	gene4455;gene3968
Biological Process: alcohol biosynthetic process (GO:0046165);	1	1	1043	5408	gene2566
Biological Process: cysteine metabolic process (GO:0006534);	2	6	1043	5408	gene12118;gene13135
Biological Process: polysaccharide metabolic process (GO:0005976);	3	7	1043	5408	gene3665;gene5919;gene5188
Biological Process: response to stimulus (GO:0050896);	16	75	1043	5408	gene600;gene6804;gene8531;gene331;gene5874;gene5050;gene12157;gene7994;gene11891;gene5033;gene5436;gene4700;gene11894;gene12038;gene2907;gene1529
Biological Process: leucyl-tRNA aminoacylation (GO:0006429);	1	2	1043	5408	gene3778
Biological Process: positive regulation of mating-type specific transcription, DNA-templated (GO:0045895);	1	1	1043	5408	gene9763
Biological Process: lipid glycosylation (GO:0030259);	2	8	1043	5408	gene4865;gene5047
Biological Process: NAD metabolic process (GO:0019674);	1	3	1043	5408	gene12231
Biological Process: glutathione biosynthetic process (GO:0006750);	1	3	1043	5408	gene13840
Biological Process: regulation of translational fidelity (GO:0006450);	2	6	1043	5408	gene10969;gene3778
Biological Process: cellular response to nitrosative stress (GO:0071500);	1	1	1043	5408	gene8559
Biological Process: peptidyl-lysine modification to peptidyl-hypusine (GO:0008612);	1	4	1043	5408	gene13307
Biological Process: regulation of cyclin-dependent protein serine/threonine kinase activity (GO:0000079);	3	23	1043	5408	gene10646;gene7315;gene3481
Biological Process: methionine metabolic process (GO:0006555);	3	7	1043	5408	gene12118;gene4632;gene13135
Biological Process: small molecule biosynthetic process (GO:0044283);	2	12	1043	5408	gene3615;gene753
Biological Process: melanin biosynthetic process (GO:0042438);	6	14	1043	5408	gene861;gene11068;gene2239;gene1262;gene3725;gene8413
Biological Process: removal of superoxide radicals (GO:0019430);	1	2	1043	5408	gene8526
Biological Process: cellular bud site selection (GO:0000282);	4	29	1043	5408	gene1617;gene7384;gene8929;gene4066
Biological Process: peptide catabolic process (GO:0043171);	1	2	1043	5408	gene10152
Biological Process: cellular calcium ion homeostasis (GO:0006874);	2	7	1043	5408	gene8833;gene2319
Biological Process: endonucleolytic cleavage of tricistronic rRNA transcript (SSU-rRNA, 5.8S rRNA, LSU-rRNA) (GO:0000479);	1	2	1043	5408	gene4215
Biological Process: pseudouridine synthesis (GO:0001522);	4	11	1043	5408	gene1968;gene3222;gene5585;gene5674
Biological Process: response to cycloheximide (GO:0046898);	1	1	1043	5408	gene9513
Biological Process: nucleoside diphosphate phosphorylation (GO:0006165);	1	1	1043	5408	gene13112
Biological Process: endonucleolytic cleavage in 5'-ETS of tricistronic rRNA transcript (SSU-rRNA, 5.8S rRNA, LSU-rRNA) (GO:0000480);	1	6	1043	5408	gene2669
Biological Process: ubiquitin-dependent protein catabolic process (GO:0006511);	1	47	1043	5408	gene802
Biological Process: leukocyte cell-cell adhesion (GO:0007159);	1	1	1043	5408	gene6316
Biological Process: regulation of penicillin biosynthetic process (GO:1900196);	1	1	1043	5408	gene7446
Biological Process: cellular component biogenesis (GO:0044085);	1	10	1043	5408	gene4446
Biological Process: chromatin organization (GO:0006325);	1	10	1043	5408	gene11407
Biological Process: tryptophan biosynthetic process (GO:0000162);	1	4	1043	5408	gene5898
Biological Process: cell tip growth (GO:0009932);	2	6	1043	5408	gene10025;gene14627
Biological Process: mitotic spindle elongation (GO:0000022);	2	9	1043	5408	gene8833;gene2319
Biological Process: positive regulation of filamentous growth of a population of unicellular organisms in response to neutral pH (GO:1900442);	3	16	1043	5408	gene6991;gene10771;gene5940
Biological Process: queuosine biosynthetic process (GO:0008616);	1	2	1043	5408	gene13096
Biological Process: xanthine transport (GO:0042906);	1	1	1043	5408	gene4600
Biological Process: cellular amide catabolic process (GO:0043605);	3	8	1043	5408	gene3759;gene515;gene7171
Biological Process: capsule organization (GO:0045230);	2	4	1043	5408	gene5043;gene11496
Biological Process: heterocycle metabolic process (GO:0046483);	1	7	1043	5408	gene10704
Biological Process: cellular response to cold (GO:0070417);	2	6	1043	5408	gene6991;gene5510
Biological Process: cellular biosynthetic process (GO:0044249);	6	45	1043	5408	gene4700;gene4279;gene1662;gene2021;gene8180;gene10648
Biological Process: protein targeting to vacuole involved in ubiquitin-dependent protein catabolic process via the multivesicular body sorting pathway (GO:0043328);	1	2	1043	5408	gene3762
Biological Process: positive regulation of apoptotic process (GO:0043065);	1	4	1043	5408	gene8760
Biological Process: cellular protein catabolic process (GO:0044257);	1	1	1043	5408	gene10232
Biological Process: macromolecule catabolic process (GO:0009057);	2	3	1043	5408	gene8290;gene1617
Biological Process: sterol biosynthetic process (GO:0016126);	1	3	1043	5408	gene6390
Biological Process: autophagic vacuole assembly (GO:0000045);	1	6	1043	5408	gene3481
Biological Process: vacuole fusion, non-autophagic (GO:0042144);	1	8	1043	5408	gene13734
Biological Process: galactose catabolic process (GO:0019388);	1	5	1043	5408	gene8586
Biological Process: peroxisome organization (GO:0007031);	1	8	1043	5408	gene11068
Biological Process: ascospore formation (GO:0030437);	1	11	1043	5408	gene1586
Biological Process: peptidyl-tyrosine dephosphorylation (GO:0035335);	3	13	1043	5408	gene11099;gene5396;gene11442
Biological Process: actin cortical patch assembly (GO:0000147);	1	1	1043	5408	gene9306
Biological Process: arugosin biosynthetic process (GO:1900587);	2	3	1043	5408	gene1270;gene8307
Biological Process: urea catabolic process (GO:0043419);	1	4	1043	5408	gene8420
Biological Process: 'de novo' cotranslational protein folding (GO:0051083);	1	1	1043	5408	gene367
Biological Process: vacuole organization (GO:0007033);	1	11	1043	5408	gene2172
Biological Process: nitrogen catabolite repression of transcription from RNA polymerase II promoter (GO:0001081);	1	1	1043	5408	gene6730
Biological Process: regulation of cell differentiation (GO:0045595);	1	3	1043	5408	gene5940
Biological Process: actin cytoskeleton organization (GO:0030036);	4	36	1043	5408	gene3222;gene4446;gene12083;gene12280
Biological Process: protein import into mitochondrial matrix (GO:0030150);	2	4	1043	5408	gene9488;gene10390
Biological Process: RNA methylation (GO:0001510);	1	7	1043	5408	gene11853
Biological Process: rRNA export from nucleus (GO:0006407);	1	1	1043	5408	gene2666
Biological Process: monodictyphenone biosynthetic process (GO:1900815);	4	8	1043	5408	gene8307;gene13767;gene3725;gene1270
Biological Process: positive regulation of filamentous growth of a population of unicellular organisms in response to biotic stimulus (GO:1900445);	8	37	1043	5408	gene5940;gene11563;gene1586;gene6991;gene8760;gene8937;gene8321;gene10771
Biological Process: DNA replication initiation (GO:0006270);	1	8	1043	5408	gene13039
Biological Process: negative regulation of response to stimulus (GO:0048585);	1	6	1043	5408	gene12533
Biological Process: sulfur amino acid biosynthetic process (GO:0000097);	1	1	1043	5408	gene13135
Biological Process: nucleotide-excision repair (GO:0006289);	2	16	1043	5408	gene14464;gene452
Biological Process: toxin biosynthetic process (GO:0009403);	8	29	1043	5408	gene13118;gene6494;gene1707;gene2566;gene8570;gene13695;gene8841;gene13239
Biological Process: ribosome assembly (GO:0042255);	1	2	1043	5408	gene4549
Biological Process: nucleotide biosynthetic process (GO:0009165);	3	5	1043	5408	gene2688;gene4985;gene3803
Biological Process: G-protein coupled receptor signaling pathway (GO:0007186);	3	13	1043	5408	gene8833;gene5165;gene2319
Biological Process: single organismal cell-cell adhesion (GO:0016337);	1	11	1043	5408	gene7112
Biological Process: oxalate metabolic process (GO:0033609);	2	6	1043	5408	gene5574;gene10563
Biological Process: DNA ligation involved in DNA repair (GO:0051103);	1	3	1043	5408	gene10837
Biological Process: dephosphorylation (GO:0016311);	1	12	1043	5408	gene11149
Biological Process: chronological cell aging (GO:0001300);	3	5	1043	5408	gene713;gene10679;gene5493
Biological Process: Golgi vesicle transport (GO:0048193);	1	5	1043	5408	gene1468
Biological Process: cytokinetic cell separation (GO:0000920);	2	21	1043	5408	gene6991;gene11563
Biological Process: emodin biosynthetic process (GO:1900575);	2	3	1043	5408	gene8307;gene1270
Biological Process: cAMP-mediated signaling (GO:0019933);	1	5	1043	5408	gene8760
Biological Process: fatty acid beta-oxidation using acyl-CoA oxidase (GO:0033540);	1	2	1043	5408	gene3725
Biological Process: cellular response to alkaline pH (GO:0071469);	1	8	1043	5408	gene7446
Biological Process: carbohydrate metabolic process (GO:0005975);	62	203	1043	5408	gene6505;gene5902;gene3080;gene8096;gene4052;gene12925;gene9246;gene8651;gene9448;gene6013;gene6422;gene1807;gene713;gene1657;gene8604;gene761;gene5455;gene5024;gene1725;gene7606;gene9969;gene9585;gene2474;gene8542;gene6811;gene8979;gene9196;gene12801;gene7234;gene11040;gene1820;gene11151;gene12507;gene6460;gene8297;gene14193;gene5874;gene14058;gene14557;gene4730;gene10317;gene10605;gene14001;gen…
Biological Process: cell-abiotic substrate adhesion (GO:0036164);	4	12	1043	5408	gene8760;gene11068;gene14371;gene6991
Biological Process: positive regulation of transcription from RNA polymerase II promoter (GO:0045944);	2	19	1043	5408	gene13767;gene11068
Biological Process: translation (GO:0006412);	66	151	1043	5408	gene8271;gene3802;gene867;gene3284;gene1766;gene3818;gene13569;gene1962;gene3283;gene2632;gene5923;gene11895;gene13636;gene11302;gene5852;gene2638;gene14085;gene9772;gene9632;gene12579;gene14051;gene13634;gene1989;gene4545;gene13131;gene5305;gene13741;gene3389;gene9035;gene6877;gene8532;gene2475;Scl_newGene_234;gene1988;gene12378;gene1534;gene2527;gene1406;gene9413;gene6283;gene3633;gene5219;gene…
Biological Process: response to heat (GO:0009408);	1	7	1043	5408	gene5021
Biological Process: positive regulation of conidium formation (GO:0075307);	2	3	1043	5408	gene5940;gene12045
Biological Process: regulation of filamentous growth of a population of unicellular organisms in response to biotic stimulus (GO:1900443);	2	3	1043	5408	gene3330;gene12533
Biological Process: single-organism metabolic process (GO:0044710);	16	65	1043	5408	gene11550;gene5016;gene11146;gene8210;gene8191;gene11094;gene6457;gene1469;gene3612;gene13243;gene10243;gene10493;gene8303;gene4191;gene13009;gene3595
Biological Process: cell adhesion involved in single-species biofilm formation in or on host organism (GO:0043707);	1	1	1043	5408	gene7112
Biological Process: response to endoplasmic reticulum stress (GO:0034976);	1	4	1043	5408	gene12533
Biological Process: telomere maintenance via telomere lengthening (GO:0010833);	1	1	1043	5408	gene3655
Biological Process: ethanol metabolic process (GO:0006067);	1	6	1043	5408	gene8171
Biological Process: negative regulation of sterigmatocystin biosynthetic process (GO:1900760);	3	4	1043	5408	gene8833;gene2319;gene3754
Biological Process: mitochondrial translation (GO:0032543);	1	3	1043	5408	gene5264
Biological Process: L-aspartate transport (GO:0070778);	2	8	1043	5408	gene6654;gene2228
Biological Process: ornithine metabolic process (GO:0006591);	1	2	1043	5408	gene3480
Biological Process: alkaloid metabolic process (GO:0009820);	4	8	1043	5408	gene11426;gene1033;gene9860;gene6494
Biological Process: macromolecule metabolic process (GO:0043170);	5	23	1043	5408	gene4527;gene167;gene6699;gene1996;gene14324
Biological Process: asperthecin biosynthetic process (GO:0036184);	2	3	1043	5408	gene8307;gene1270
Biological Process: vacuole inheritance (GO:0000011);	1	4	1043	5408	gene5493
Biological Process: filamentous growth of a population of unicellular organisms in response to heat (GO:0036168);	4	18	1043	5408	gene2294;gene1706;gene2172;gene13734
Biological Process: maltose metabolic process (GO:0000023);	2	5	1043	5408	gene9134;gene14557
Biological Process: cellular response to external stimulus (GO:0071496);	1	2	1043	5408	gene5385
Biological Process: protein deacetylation (GO:0006476);	1	4	1043	5408	gene5925
Biological Process: filamentous growth of a population of unicellular organisms in response to biotic stimulus (GO:0036180);	20	118	1043	5408	gene2335;gene2294;gene11068;gene10647;gene5776;gene2927;gene882;gene11767;gene7315;gene2504;gene13478;gene1706;gene12714;gene13734;gene2172;gene1725;gene9238;gene1456;gene3074;gene14491
Biological Process: translational frameshifting (GO:0006452);	1	2	1043	5408	gene13307
Biological Process: spore germination (GO:0009847);	5	24	1043	5408	gene3481;gene13734;gene8833;gene10589;gene2319
Biological Process: glycolytic process (GO:0006096);	5	16	1043	5408	gene12529;gene3098;gene2927;gene11665;gene6704
Biological Process: cellular response to oxygen-containing compound (GO:1901701);	4	9	1043	5408	gene2172;gene13734;gene12714;gene5776
Biological Process: pseudohyphal growth (GO:0007124);	3	15	1043	5408	gene3982;gene2319;gene9012
Biological Process: organic hydroxy compound metabolic process (GO:1901615);	4	21	1043	5408	gene9860;gene5972;gene4279;gene7588
Biological Process: thiamine biosynthetic process (GO:0009228);	1	4	1043	5408	gene4595
Biological Process: glucan catabolic process (GO:0009251);	8	24	1043	5408	gene6460;gene14443;gene12801;gene7701;gene14442;gene14557;gene761;gene5877
Biological Process: cell cycle process (GO:0022402);	3	36	1043	5408	gene6618;gene7480;gene10025
Biological Process: acetate biosynthetic process (GO:0019413);	1	4	1043	5408	gene8171
Biological Process: mRNA processing (GO:0006397);	1	45	1043	5408	gene4192
Biological Process: glucose metabolic process (GO:0006006);	1	4	1043	5408	gene5559
Biological Process: hydrogen peroxide catabolic process (GO:0042744);	5	7	1043	5408	gene5306;gene12505;gene12178;gene14097;gene4935
Biological Process: ascospore wall assembly (GO:0030476);	3	6	1043	5408	gene14627;gene5493;gene10025
Biological Process: cell growth mode switching, budding to filamentous (GO:0036187);	2	18	1043	5408	gene11563;gene5940
Biological Process: isoleucine biosynthetic process (GO:0009097);	1	6	1043	5408	gene7850
Biological Process: folic acid-containing compound biosynthetic process (GO:0009396);	1	4	1043	5408	gene6657
Biological Process: shamixanthone biosynthetic process (GO:1900793);	2	3	1043	5408	gene1270;gene8307
Biological Process: regulation of pentose-phosphate shunt (GO:0043456);	1	1	1043	5408	gene2294
Biological Process: N-glycan processing (GO:0006491);	2	4	1043	5408	gene10647;gene10232
Biological Process: single-species biofilm formation (GO:0044010);	4	15	1043	5408	gene12664;gene3885;gene5385;gene12533
Biological Process: cellular protein metabolic process (GO:0044267);	5	18	1043	5408	gene11921;gene5075;gene10704;gene1342;gene5134
Biological Process: chromatin silencing (GO:0006342);	1	5	1043	5408	gene5925
Biological Process: sterol import (GO:0035376);	2	7	1043	5408	gene13478;gene11767
Biological Process: response to host (GO:0075136);	2	7	1043	5408	gene861;gene8413
Biological Process: sterol metabolic process (GO:0016125);	3	7	1043	5408	gene10965;gene753;gene331
Biological Process: L-xylitol catabolic process to xylulose 5-phosphate (GO:0019697);	1	3	1043	5408	gene8586
Biological Process: D-arabitol catabolic process to xylulose 5-phosphate (GO:0019528);	1	5	1043	5408	gene5559
Biological Process: cellular glucan metabolic process (GO:0006073);	2	7	1043	5408	gene2958;gene12507
Biological Process: L-amino acid transport (GO:0015807);	2	5	1043	5408	gene818;gene12474
Biological Process: cellular localization (GO:0051641);	2	6	1043	5408	gene6818;gene2172
Biological Process: mannose metabolic process (GO:0006013);	1	4	1043	5408	gene10232
Biological Process: ubiquinone biosynthetic process (GO:0006744);	3	12	1043	5408	gene3337;gene11271;gene11599
Biological Process: positive regulation of cell adhesion involved in single-species biofilm formation (GO:1900189);	2	13	1043	5408	gene11068;gene5510
Biological Process: filamentous growth of a population of unicellular organisms in response to neutral pH (GO:0036178);	2	29	1043	5408	gene11213;gene7315
Biological Process: violaceol I biosynthetic process (GO:1900590);	2	3	1043	5408	gene1270;gene8307
Biological Process: thiazole biosynthetic process (GO:0052837);	1	1	1043	5408	gene4595
Biological Process: fungal-type cell wall polysaccharide biosynthetic process (GO:0051278);	1	3	1043	5408	gene12507
Biological Process: transmembrane transport (GO:0055085);	94	366	1043	5408	gene9587;gene10473;gene2588;gene2196;gene12070;gene9692;gene9929;gene3699;gene7317;gene6142;gene9910;gene2158;gene6255;gene8381;gene9134;gene8367;gene5741;gene1467;gene5050;gene3614;gene4016;gene2793;gene4600;gene4580;gene10364;gene4366;gene9500;gene498;gene4648;gene13032;gene6162;gene1485;gene1397;gene1636;gene8968;gene2497;gene9814;gene8292;gene9223;gene12391;gene9964;gene1455;gene8189;gene5092…
Biological Process: cortical protein anchoring (GO:0032065);	1	2	1043	5408	gene2923
Biological Process: cellular hyperosmotic salinity response (GO:0071475);	1	2	1043	5408	gene1586
Biological Process: red light signaling pathway (GO:0010161);	1	2	1043	5408	gene5776
Biological Process: quinate catabolic process (GO:0019631);	2	8	1043	5408	gene9134;gene4983
Biological Process: protein targeting to vacuole (GO:0006623);	1	12	1043	5408	gene13734
Biological Process: cellular amino acid catabolic process (GO:0009063);	3	7	1043	5408	gene4018;gene3613;gene14435
Biological Process: cofactor biosynthetic process (GO:0051188);	1	3	1043	5408	gene6227
Biological Process: G1/S transition of mitotic cell cycle (GO:0000082);	1	13	1043	5408	gene7315
Biological Process: ethanol catabolic process (GO:0006068);	1	4	1043	5408	gene10108
Biological Process: chromosome segregation (GO:0007059);	3	16	1043	5408	gene2319;gene9820;gene8833
Biological Process: ketone body catabolic process (GO:0046952);	1	2	1043	5408	gene2481
Biological Process: endonucleolytic cleavage to generate mature 3'-end of SSU-rRNA from (SSU-rRNA, 5.8S rRNA, LSU-rRNA) (GO:0000461);	2	2	1043	5408	gene2527;gene2666
Biological Process: negative regulation of cell adhesion involved in single-species biofilm formation (GO:1900188);	1	3	1043	5408	gene6991
Biological Process: cellular component organization (GO:0016043);	5	47	1043	5408	gene12157;gene14345;gene3711;gene13322;gene8321
Biological Process: cellular hyperosmotic response (GO:0071474);	2	12	1043	5408	gene12714;gene8321
Biological Process: glycosphingolipid metabolic process (GO:0006687);	1	4	1043	5408	gene1662
Biological Process: actomyosin contractile ring contraction (GO:0000916);	1	1	1043	5408	gene5493
Biological Process: cytokinesis, completion of separation (GO:0007109);	5	20	1043	5408	gene8929;gene1617;gene13871;gene7384;gene4066
Biological Process: acetyl-CoA catabolic process (GO:0046356);	1	1	1043	5408	gene13058
Biological Process: prenylcysteine catabolic process (GO:0030328);	1	2	1043	5408	gene532
Biological Process: purine nucleobase metabolic process (GO:0006144);	2	6	1043	5408	gene8966;gene14147
Biological Process: positive regulation of GTPase activity (GO:0043547);	1	5	1043	5408	gene10260
Biological Process: establishment of localization in cell (GO:0051649);	1	14	1043	5408	gene8833
Biological Process: anion transport (GO:0006820);	1	3	1043	5408	gene14099
Biological Process: lactose metabolic process (GO:0005988);	2	3	1043	5408	gene13004;gene11151
Biological Process: monocarboxylic acid metabolic process (GO:0032787);	7	30	1043	5408	gene13740;gene14558;gene753;gene8036;gene12912;gene12931;gene13695
Biological Process: purine ribonucleoside monophosphate biosynthetic process (GO:0009168);	1	4	1043	5408	gene14371
Biological Process: rRNA pseudouridine synthesis (GO:0031118);	1	2	1043	5408	gene5585
Biological Process: cysteine biosynthetic process from serine (GO:0006535);	2	3	1043	5408	gene6600;gene5676
Biological Process: regulation of cellular biosynthetic process (GO:0031326);	2	14	1043	5408	gene1586;gene12623
Biological Process: secondary metabolite biosynthetic process (GO:0044550);	29	98	1043	5408	gene1586;gene11839;gene501;gene3610;gene8937;gene14558;gene1600;gene8412;gene8321;gene10382;gene12044;gene2021;gene5559;gene11539;gene9622;gene9860;gene5920;gene11197;gene8413;gene8180;gene3949;gene6053;gene4039;gene12623;gene5972;gene3330;gene12931;gene1718;gene4279
Biological Process: transsulfuration (GO:0019346);	2	4	1043	5408	gene13135;gene6600
Biological Process: 7,8-dihydroneopterin 3'-triphosphate biosynthetic process (GO:0035998);	1	1	1043	5408	gene4478
Biological Process: mycelium development (GO:0043581);	21	70	1043	5408	gene2475;gene11399;gene9225;gene12276;gene12280;gene4303;gene13131;gene14085;gene13039;gene10223;gene4288;gene13617;gene13913;gene1818;gene1262;gene1986;gene4553;gene8290;gene13551;gene5408;gene530
Biological Process: methanol metabolic process (GO:0015945);	1	1	1043	5408	gene14391
Biological Process: starch metabolic process (GO:0005982);	1	3	1043	5408	gene14557
Biological Process: NAD biosynthetic process (GO:0009435);	1	4	1043	5408	gene10492
Biological Process: detection of visible light (GO:0009584);	2	3	1043	5408	gene12044;gene1718
Biological Process: sexual sporulation resulting in formation of a cellular spore (GO:0043935);	1	4	1043	5408	gene3042
Biological Process: sulfate assimilation, phosphoadenylyl sulfate reduction by phosphoadenylyl-sulfate reductase (thioredoxin) (GO:0019379);	1	1	1043	5408	gene10073
Biological Process: nucleoside metabolic process (GO:0009116);	3	5	1043	5408	gene10417;gene9430;gene12775
Biological Process: branched-chain amino acid metabolic process (GO:0009081);	2	3	1043	5408	gene3595;gene1707
Biological Process: response to chemical (GO:0042221);	2	17	1043	5408	gene9328;gene7480
Biological Process: protein processing involved in protein targeting to mitochondrion (GO:0006627);	1	2	1043	5408	gene8802
Biological Process: ribosomal small subunit export from nucleus (GO:0000056);	1	2	1043	5408	gene7599
Biological Process: entry into host (GO:0044409);	3	15	1043	5408	gene3481;gene5940;gene6991
Biological Process: cellular response to hypoxia (GO:0071456);	1	1	1043	5408	gene10771
Biological Process: drug transmembrane transport (GO:0006855);	4	13	1043	5408	gene13478;gene9063;gene882;gene11767
Biological Process: regulation of transcription from RNA polymerase II promoter (GO:0006357);	27	195	1043	5408	gene7446;gene14345;gene5493;gene3783;gene5385;gene9237;gene11770;gene3513;gene6991;gene2239;gene14367;gene9502;gene14283;gene13338;gene13056;gene2958;gene13490;gene10896;gene3330;gene9501;gene12188;gene2049;gene6138;gene12533;gene11724;gene5510;gene13166
Biological Process: ribosomal large subunit assembly (GO:0000027);	1	1	1043	5408	gene13535
Biological Process: mitochondrial proton-transporting ATP synthase complex assembly (GO:0033615);	2	2	1043	5408	gene5240;gene7992
Biological Process: negative regulation of Hulle cell development (GO:0070809);	1	5	1043	5408	gene7315
Biological Process: pyridoxal phosphate biosynthetic process (GO:0042823);	2	5	1043	5408	gene12155;gene6469
Biological Process: dehydroaustinol biosynthetic process (GO:1900563);	4	10	1043	5408	gene8307;gene3759;gene515;gene1270
Biological Process: leucine catabolic process (GO:0006552);	1	3	1043	5408	gene1729
Biological Process: phosphorelay signal transduction system (GO:0000160);	8	25	1043	5408	gene12044;gene8937;gene5776;gene8321;gene1718;gene6991;gene12714;gene1586
Biological Process: regulation of filamentous growth of a population of unicellular organisms in response to starvation (GO:1900434);	1	2	1043	5408	gene12533

## Sheet: GO.Cellular
#! Input file to measure the differentially expressed gene(DEG)-enrichment in annotation Cellular Component GO terms by the right sided Fisher exact test.
## Term: GO term name and id, format like 'Cellular Component: TERM NAME (TERM ID);'.
## mNum: DEG number in specified annotation Cellular Component GO term.
## nNum: Unigene number in specified annotation Cellular Component GO term.
## MNum: DEG number in all annotation Cellular Component GO term.
## NNum: Unigene number in all annotation Cellular Component GO term.
## GIDs: DEG IDs in specified annotation Cellular Component GO term, separated by ';'.
#Term	mNum	nNum	MNum	NNum	GIDs
Cellular Component: fungal-type vacuole membrane (GO:0000329);	1	19	694	3652	gene2651
Cellular Component: endosome (GO:0005768);	1	14	694	3652	gene2172
Cellular Component: protein complex (GO:0043234);	8	51	694	3652	gene3982;gene7480;gene6818;gene14491;gene12280;gene6618;gene12083;gene1468
Cellular Component: spindle pole body (GO:0005816);	4	35	694	3652	gene6991;gene8833;gene9820;gene2319
Cellular Component: Ino80 complex (GO:0031011);	1	5	694	3652	gene5493
Cellular Component: membrane (GO:0016020);	83	419	694	3652	gene5422;gene13423;gene9273;gene13287;gene10108;gene198;gene4885;gene5449;gene6826;gene8321;gene5694;gene11767;gene12019;gene3615;gene13803;gene13944;gene8382;gene12850;gene2172;gene13322;gene2907;gene5033;gene8451;gene11563;gene12044;gene331;gene6350;gene5874;gene5898;gene1468;gene12535;gene7966;gene7384;gene5075;gene7187;gene8853;gene818;gene9366;gene5436;gene13734;gene1718;gene14122;gene2598;g…
Cellular Component: cell (GO:0005623);	1	7	694	3652	gene13508
Cellular Component: incipient cellular bud site (GO:0000131);	2	25	694	3652	gene10025;gene14627
Cellular Component: membrane raft (GO:0045121);	3	13	694	3652	gene882;gene11767;gene13478
Cellular Component: polysome (GO:0005844);	2	2	694	3652	gene9035;gene10969
Cellular Component: spliceosomal complex (GO:0005681);	1	28	694	3652	gene4192
Cellular Component: protein kinase CK2 complex (GO:0005956);	1	5	694	3652	gene7315
Cellular Component: condensed chromosome kinetochore (GO:0000777);	1	7	694	3652	gene6305
Cellular Component: mitochondrion (GO:0005739);	26	139	694	3652	gene9052;gene9027;gene14578;gene3337;gene6702;gene5847;gene9979;gene10969;gene8915;gene2913;gene6861;gene2481;gene7789;gene13523;gene1818;gene5264;gene10679;gene713;gene13599;gene9035;gene13058;gene9488;gene585;gene9921;gene4553;gene10108
Cellular Component: late endosome (GO:0005770);	2	24	694	3652	gene13734;gene11563
Cellular Component: organelle part (GO:0044422);	1	5	694	3652	gene1469
Cellular Component: cytoplasmic vesicle (GO:0031410);	1	8	694	3652	gene10232
Cellular Component: endoplasmic reticulum membrane (GO:0005789);	3	45	694	3652	gene10641;gene4295;gene6390
Cellular Component: cellular bud neck contractile ring (GO:0000142);	1	3	694	3652	gene5493
Cellular Component: cytosolic small ribosomal subunit (GO:0022627);	9	9	694	3652	gene2527;gene14503;gene14051;gene1962;gene13741;gene2666;gene3802;gene3788;gene6059
Cellular Component: eukaryotic translation initiation factor 3 complex (GO:0005852);	5	13	694	3652	gene11399;gene1781;gene530;gene10589;gene3865
Cellular Component: mitochondrial respiratory chain complex III (GO:0005750);	1	3	694	3652	gene1683
Cellular Component: peroxisomal matrix (GO:0005782);	2	6	694	3652	gene14097;gene6002
Cellular Component: eukaryotic translation initiation factor 2 complex (GO:0005850);	1	1	694	3652	gene1421
Cellular Component: Golgi membrane (GO:0000139);	2	29	694	3652	gene11563;gene9983
Cellular Component: plasma membrane (GO:0005886);	35	150	694	3652	gene9238;gene4600;gene10261;gene10014;gene10965;gene3614;gene13478;gene11240;gene12769;gene2228;gene882;gene7315;gene2717;gene2335;gene6793;gene4288;gene5776;gene722;gene14627;gene6390;gene9653;gene1456;gene6654;gene11563;gene3074;gene9012;gene9035;gene3699;gene1141;gene6991;gene11767;gene8271;gene5108;gene1342;gene9134
Cellular Component: intracellular non-membrane-bounded organelle (GO:0043232);	5	29	694	3652	gene2930;gene8857;gene4215;gene11136;gene13564
Cellular Component: endoplasmic reticulum lumen (GO:0005788);	1	4	694	3652	gene8915
Cellular Component: eisosome (GO:0032126);	1	1	694	3652	gene5021
Cellular Component: fungal-type vacuole (GO:0000324);	4	20	694	3652	gene4600;gene818;gene1986;gene12474
Cellular Component: ribonucleoprotein complex (GO:0030529);	6	47	694	3652	gene14340;gene13569;gene4215;gene14503;gene2930;gene4472
Cellular Component: pore complex (GO:0046930);	1	1	694	3652	gene3699
Cellular Component: mitochondrial proton-transporting ATP synthase, catalytic core (GO:0005754);	3	3	694	3652	gene6699;gene6793;gene6794
Cellular Component: intracellular organelle part (GO:0044446);	15	135	694	3652	gene10281;gene5485;gene13564;gene6618;gene11916;gene3982;gene4215;gene8984;gene2970;gene12083;gene7480;gene1485;gene8857;gene1468;gene14627
Cellular Component: ascospore wall (GO:0005619);	3	5	694	3652	gene4935;gene12505;gene12178
Cellular Component: proton-transporting ATP synthase complex, catalytic core F(1) (GO:0045261);	2	2	694	3652	gene6699;gene6793
Cellular Component: membrane part (GO:0044425);	8	36	694	3652	gene12157;gene11637;gene1469;gene5724;gene6490;gene1456;gene11916;gene4295
Cellular Component: yeast-form cell wall (GO:0030445);	10	35	694	3652	gene12664;gene9653;gene167;gene5631;gene8271;gene2717;gene13822;gene12769;gene722;gene9035
Cellular Component: mating projection tip (GO:0043332);	2	9	694	3652	gene10025;gene14627
Cellular Component: endosome membrane (GO:0010008);	1	13	694	3652	gene4600
Cellular Component: cytoplasm (GO:0005737);	76	394	694	3652	gene6618;gene3263;gene10959;gene1569;gene5445;gene4377;gene11615;gene9653;gene8341;gene2504;gene9494;gene3481;gene10052;gene7171;gene11131;gene10223;gene5776;gene12118;gene1674;gene13617;gene2598;gene7220;gene12776;gene5585;gene4460;gene9807;gene13856;gene12045;gene3969;gene13734;gene3292;gene8290;gene1987;gene14356;gene9987;gene10507;gene9430;gene10152;gene3762;gene11068;gene8526;gene5741;gene14…
Cellular Component: microtubule (GO:0005874);	4	24	694	3652	gene12519;gene5445;Scl_newGene_234;gene5585
Cellular Component: kinesin complex (GO:0005871);	1	16	694	3652	gene12519
Cellular Component: mitochondrial inner membrane presequence translocase complex (GO:0005744);	1	4	694	3652	gene10390
Cellular Component: mating projection (GO:0005937);	1	3	694	3652	gene7112
Cellular Component: mitochondrial respiratory chain complex IV (GO:0005751);	1	3	694	3652	gene12827
Cellular Component: hyphal tip polarisome (GO:0031562);	1	5	694	3652	gene11563
Cellular Component: hyphal cell wall (GO:0030446);	13	41	694	3652	gene8271;gene5631;gene167;gene11496;gene9653;gene12664;gene12529;gene3969;gene7112;gene2927;gene10294;gene6316;gene5043
Cellular Component: mitochondrial matrix (GO:0005759);	8	30	694	3652	gene9488;gene13058;gene3723;gene1818;gene9027;gene11599;gene13147;gene14097
Cellular Component: translation preinitiation complex (GO:0070993);	1	4	694	3652	gene1781
Cellular Component: mitochondrial inner membrane (GO:0005743);	9	52	694	3652	gene12827;gene9495;gene8189;gene7992;gene11505;gene14353;gene12276;gene9547;gene5408
Cellular Component: cytosolic ribosome (GO:0022626);	2	5	694	3652	gene722;gene9653
Cellular Component: site of polarized growth (GO:0030427);	3	26	694	3652	gene14345;gene1468;gene14491
Cellular Component: lysosomal membrane (GO:0005765);	1	1	694	3652	gene2712
Cellular Component: mitochondrial processing peptidase complex (GO:0017087);	1	2	694	3652	gene8802
Cellular Component: endoplasmic reticulum (GO:0005783);	7	53	694	3652	gene6490;gene1456;gene11916;gene5724;gene515;gene3759;gene4295
Cellular Component: respiratory chain (GO:0070469);	3	17	694	3652	gene14541;gene12276;gene8802
Cellular Component: autophagic vacuole lumen (GO:0034423);	1	1	694	3652	gene4600
Cellular Component: cell septum (GO:0030428);	10	53	694	3652	gene12251;gene5020;gene6991;gene2319;gene7357;gene8833;gene13209;gene14627;gene10025;gene11016
Cellular Component: mitochondrial proton-transporting ATP synthase complex (GO:0005753);	1	1	694	3652	gene9495
Cellular Component: vacuole (GO:0005773);	1	7	694	3652	gene9134
Cellular Component: cytoskeletal part (GO:0044430);	3	34	694	3652	gene14345;gene14491;gene6818
Cellular Component: mitochondrial intermembrane space (GO:0005758);	5	10	694	3652	gene1469;gene14541;gene1818;gene13039;gene13112
Cellular Component: eukaryotic 48S preinitiation complex (GO:0033290);	5	13	694	3652	gene11399;gene530;gene10589;gene3865;gene1781
Cellular Component: lipid particle (GO:0005811);	1	3	694	3652	gene10965
Cellular Component: nucleoplasm (GO:0005654);	2	6	694	3652	gene11922;gene7977
Cellular Component: presequence translocase-associated import motor (GO:0001405);	1	1	694	3652	gene9488
Cellular Component: nucleolus (GO:0005730);	14	70	694	3652	gene1968;gene4192;gene12837;gene7154;gene14340;gene12775;gene13535;gene11922;gene4472;gene14503;gene7977;gene12996;gene10969;gene10052
Cellular Component: box C/D snoRNP complex (GO:0031428);	1	3	694	3652	gene2669
Cellular Component: signal recognition particle (GO:0048500);	1	3	694	3652	gene13928
Cellular Component: intracellular membrane-bounded organelle (GO:0043231);	28	240	694	3652	gene1469;gene8984;gene10648;gene2970;gene12083;gene3330;gene11232;gene1485;gene1468;gene4261;gene10281;gene12280;gene13695;gene5485;gene14345;gene12497;gene8841;gene2428;gene10767;gene8531;gene9329;gene8290;gene6618;gene6818;gene5694;gene13423;gene5050;gene8570
Cellular Component: actin filament bundle (GO:0032432);	1	2	694	3652	gene5493
Cellular Component: nuclear lumen (GO:0031981);	1	7	694	3652	gene2930
Cellular Component: small-subunit processome (GO:0032040);	3	19	694	3652	gene1962;gene2669;gene2271
Cellular Component: integral component of membrane (GO:0016021);	155	713	694	3652	gene142;gene13235;gene3614;gene12276;gene4600;gene7075;gene8559;Scl_newGene_221;gene13478;gene508;gene1586;gene9814;gene1636;gene1397;gene7834;gene6162;gene1485;gene11939;gene12474;gene2228;gene9223;gene500;gene3421;gene14470;gene1455;gene14099;gene9964;gene2196;gene6286;gene9587;gene935;gene9929;gene9692;gene9714;gene9910;gene14199;gene13253;gene5050;gene10919;gene5741;gene7964;gene5907;gene7220…
Cellular Component: cell cortex part (GO:0044448);	1	7	694	3652	gene6818
Cellular Component: nucleus (GO:0005634);	81	616	694	3652	gene8297;gene10492;gene2889;gene7480;gene6138;gene9809;gene12188;gene2291;gene9820;gene2540;gene6305;gene13799;gene14147;gene6335;gene13147;gene367;gene9987;gene452;gene12581;gene3762;gene10152;gene11770;gene10507;gene9035;gene7446;gene3034;gene9163;gene12999;gene8833;gene3330;gene13490;gene4595;gene2958;gene12776;gene13056;gene13338;gene12824;gene4549;gene4691;gene11563;gene13166;gene9677;gene11…
Cellular Component: pre-autophagosomal structure membrane (GO:0034045);	1	10	694	3652	gene1070
Cellular Component: cell part (GO:0044464);	47	159	694	3652	gene5033;gene10547;gene510;gene3358;gene11891;gene13284;gene11637;gene10189;gene3615;gene2907;gene5546;gene3665;gene8937;gene8760;gene7599;gene4247;gene6241;gene10012;gene3968;gene14514;gene5505;gene8321;gene3583;gene2746;gene7450;gene7994;gene3370;gene12157;gene655;gene4700;gene1718;gene11921;gene11894;gene7724;gene3349;gene4455;gene12044;gene11187;gene12507;gene7736;gene9328;gene955;gene331;gen…
Cellular Component: organelle membrane (GO:0031090);	2	24	694	3652	gene11916;gene1485
Cellular Component: hyphal septin band (GO:0032163);	1	5	694	3652	gene13209
Cellular Component: cell periphery (GO:0071944);	16	78	694	3652	gene14345;gene2474;gene1529;gene11545;gene2923;gene9233;gene13944;gene2907;gene13590;gene13599;gene2172;gene13734;gene7384;gene11537;gene1828;gene5449
Cellular Component: eukaryotic 43S preinitiation complex (GO:0016282);	5	13	694	3652	gene11399;gene3865;gene10589;gene530;gene1781
Cellular Component: 90S preribosome (GO:0030686);	4	11	694	3652	gene5585;gene1962;gene2669;gene2666
Cellular Component: vacuolar proton-transporting V-type ATPase, V0 domain (GO:0000220);	1	2	694	3652	gene2651
Cellular Component: small ribosomal subunit (GO:0015935);	7	11	694	3652	gene2475;gene14397;gene7210;gene3818;gene1373;gene13131;gene9771
Cellular Component: cell wall (GO:0005618);	13	42	694	3652	gene6477;gene600;gene8979;gene857;gene622;gene775;gene12672;gene3885;gene3360;gene9203;gene13822;gene10316;gene1820
Cellular Component: alpha,alpha-trehalose-phosphate synthase complex (UDP-forming) (GO:0005946);	1	1	694	3652	gene2294
Cellular Component: Smc5-Smc6 complex (GO:0030915);	1	6	694	3652	gene11998
Cellular Component: actin cytoskeleton (GO:0015629);	2	15	694	3652	gene14345;gene6818
Cellular Component: fungal-type vacuole lumen (GO:0000328);	3	10	694	3652	gene6654;gene1986;gene2228
Cellular Component: mitochondrial outer membrane (GO:0005741);	7	20	694	3652	gene10704;gene10965;gene3699;gene8559;gene5847;gene11916;gene5021
Cellular Component: vacuolar membrane (GO:0005774);	2	20	694	3652	gene7964;gene13734
Cellular Component: cytoskeleton (GO:0005856);	1	18	694	3652	gene3982
Cellular Component: anchored component of membrane (GO:0031225);	2	9	694	3652	gene1342;gene10261
Cellular Component: spitzenkorper (GO:0031521);	2	29	694	3652	gene11563;gene13209
Cellular Component: large ribosomal subunit (GO:0015934);	4	11	694	3652	gene11302;gene1989;gene14085;gene11895
Cellular Component: Golgi apparatus (GO:0005794);	1	19	694	3652	gene10647
Cellular Component: cell surface (GO:0009986);	27	87	694	3652	gene1617;gene882;gene14097;gene7384;gene12288;gene11767;gene4066;gene8271;gene12178;gene2717;gene2927;gene10294;gene722;gene9653;gene12664;gene8929;gene13871;gene5306;gene5631;gene167;gene6316;gene13478;gene12505;gene3969;gene7112;gene12769;gene9035
Cellular Component: extraorganismal space (GO:0043245);	3	3	694	3652	gene3080;gene1409;gene2377
Cellular Component: viral capsid (GO:0019028);	1	2	694	3652	gene5188
Cellular Component: PeBoW complex (GO:0070545);	1	1	694	3652	gene7977
Cellular Component: prospore membrane (GO:0005628);	2	5	694	3652	gene14627;gene10025
Cellular Component: small nucleolar ribonucleoprotein complex (GO:0005732);	1	4	694	3652	gene1968
Cellular Component: mitochondrial large ribosomal subunit (GO:0005762);	1	4	694	3652	gene6283
Cellular Component: hyphal tip (GO:0001411);	8	44	694	3652	gene14627;gene12083;gene10025;gene6316;gene6991;gene6818;gene12280;gene5493
Cellular Component: chitosome (GO:0045009);	2	3	694	3652	gene14627;gene10025
Cellular Component: intracellular (GO:0005622);	43	160	694	3652	gene8586;gene13599;gene616;gene7896;gene12505;gene11563;gene9772;gene11130;gene5306;gene3042;gene5559;gene1342;gene10670;gene6494;gene3968;gene12925;gene13740;gene10152;gene7210;gene11840;gene10260;gene7046;gene9554;gene8876;gene11848;gene8036;gene5631;gene1203;gene4455;gene14413;gene1006;gene7234;gene12178;gene13767;gene12912;gene12288;gene14097;gene8171;gene8761;gene13118;gene6600;gene3550;gene…
Cellular Component: intracellular organelle (GO:0043229);	13	110	694	3652	gene14315;gene10260;gene3347;gene11407;gene11619;gene2540;gene3711;gene14413;gene14314;gene10959;gene1154;gene13896;gene4446
Cellular Component: mitochondrial proton-transporting ATP synthase, central stalk (GO:0005756);	1	2	694	3652	gene4885
Cellular Component: dynactin complex (GO:0005869);	1	5	694	3652	gene3147
Cellular Component: Arp2/3 protein complex (GO:0005885);	1	5	694	3652	gene9306
Cellular Component: chromosome (GO:0005694);	2	16	694	3652	gene3982;gene10837
Cellular Component: core TFIIH complex (GO:0000439);	1	5	694	3652	gene14464
Cellular Component: box H/ACA snoRNP complex (GO:0031429);	2	4	694	3652	gene5585;gene3222
Cellular Component: preribosome, large subunit precursor (GO:0030687);	7	9	694	3652	gene4549;gene13535;gene12775;gene12837;gene7977;gene12996;gene11922
Cellular Component: ribonucleoprotein granule (GO:0035770);	1	1	694	3652	gene4527
Cellular Component: membrane-bounded organelle (GO:0043227);	1	3	694	3652	gene5033
Cellular Component: early endosome (GO:0005769);	2	14	694	3652	gene13734;gene11563
Cellular Component: 6-phosphofructokinase complex (GO:0005945);	1	1	694	3652	gene3098
Cellular Component: cytoplasmic membrane-bounded vesicle (GO:0016023);	1	3	694	3652	gene10025
Cellular Component: external side of plasma membrane (GO:0009897);	1	1	694	3652	gene12529
Cellular Component: cytoplasmic part (GO:0044444);	25	221	694	3652	gene10767;gene4527;gene12497;gene14491;gene14345;gene5485;gene4261;gene10281;gene13423;gene5050;gene5694;gene9329;gene8531;gene12083;gene2970;gene10648;gene8984;gene1469;gene1468;gene13896;gene7850;gene1485;gene5940;gene5075;gene6341
Cellular Component: actin cortical patch (GO:0030479);	1	10	694	3652	gene5493
Cellular Component: anchored component of plasma membrane (GO:0046658);	5	20	694	3652	gene12664;gene10294;gene167;gene5631;gene7323
Cellular Component: autophagic vacuole (GO:0005776);	1	1	694	3652	gene3481
Cellular Component: cytoplasmic dynein complex (GO:0005868);	1	6	694	3652	gene5493
Cellular Component: cell wall-bounded periplasmic space (GO:0030287);	2	6	694	3652	gene13209;gene10152
Cellular Component: chromosome, centromeric region (GO:0000775);	2	9	694	3652	gene5585;gene6305
Cellular Component: eukaryotic translation elongation factor 1 complex (GO:0005853);	1	2	694	3652	gene13767
Cellular Component: nuclear chromatin (GO:0000790);	2	18	694	3652	gene11068;gene5940
Cellular Component: macromolecular complex (GO:0032991);	1	37	694	3652	gene4446
Cellular Component: cell cortex (GO:0005938);	4	15	694	3652	gene2319;gene6991;gene8833;gene2923
Cellular Component: SAGA complex (GO:0000124);	1	2	694	3652	gene14045
Cellular Component: tubulin complex (GO:0045298);	2	6	694	3652	gene8833;gene2319
Cellular Component: cellular bud neck (GO:0005935);	5	34	694	3652	gene14627;gene10025;gene6818;gene11563;gene6991
Cellular Component: ribosome (GO:0005840);	63	113	694	3652	gene14378;gene6059;gene9772;gene9632;gene5057;gene5852;gene2638;gene4545;gene13634;gene5305;gene14094;gene4289;gene279;gene9166;gene13612;gene10846;gene12579;gene1816;gene3389;gene13741;gene12769;gene3675;gene3502;gene9513;gene1988;gene12378;gene6877;gene8532;gene1775;gene8450;gene4192;gene9413;gene3802;gene10969;gene13551;gene1406;gene2527;gene1534;gene362;gene12288;gene1964;gene1766;gene7599;ge…
Cellular Component: peroxisome (GO:0005777);	5	27	694	3652	gene13058;gene4935;gene3725;gene4191;gene14391
Cellular Component: chloroplast stroma (GO:0009570);	1	1	694	3652	gene4595
Cellular Component: cellular bud tip (GO:0005934);	1	18	694	3652	gene11563
Cellular Component: NuA4 histone acetyltransferase complex (GO:0035267);	2	7	694	3652	gene3513;gene5493
Cellular Component: mitochondrial nucleoid (GO:0042645);	3	9	694	3652	gene6793;gene7615;gene6794
Cellular Component: nuclear part (GO:0044428);	1	9	694	3652	gene10837
Cellular Component: pre-autophagosomal structure (GO:0000407);	1	2	694	3652	gene3481
Cellular Component: U4/U6 x U5 tri-snRNP complex (GO:0046540);	1	6	694	3652	gene5402
Cellular Component: nascent polypeptide-associated complex (GO:0005854);	1	1	694	3652	gene367
Cellular Component: mitochondrial proton-transporting ATP synthase complex, coupling factor F(o) (GO:0000276);	1	5	694	3652	gene5240
Cellular Component: fungal-type cell wall (GO:0009277);	26	79	694	3652	gene5075;gene10152;gene7323;gene12251;gene14097;gene3987;gene6545;gene5874;gene10563;gene3709;gene2335;gene14435;gene7357;gene10261;gene5020;gene5306;gene3074;gene3613;gene11092;gene9238;gene8341;gene13209;gene5455;gene11016;gene12239;gene10720
Cellular Component: mitochondrial proton-transporting ATP synthase complex, catalytic core F(1) (GO:0000275);	1	1	694	3652	gene13029
Cellular Component: intracellular part (GO:0044424);	28	166	694	3652	gene3761;gene5510;gene2879;gene6878;gene10563;gene12533;gene5873;gene12996;gene1586;gene12623;gene8687;gene13338;gene8501;gene13691;gene11221;gene13913;gene4885;gene2407;gene14262;gene516;gene2923;gene1988;gene8260;gene8988;gene3773;gene7112;gene13322;gene7500
Cellular Component: extracellular region (GO:0005576);	57	190	694	3652	gene1986;gene12925;gene10294;gene7357;gene10670;gene8271;gene10152;gene2372;gene6422;gene12251;gene2377;gene14443;gene5455;gene14442;gene5919;gene13741;gene3665;gene7112;gene616;gene13822;gene1657;gene5188;gene6316;gene5043;gene7665;gene11130;gene11563;gene12801;gene6811;gene9969;gene13871;gene8929;gene11615;gene13767;gene10317;gene4730;gene14058;gene6460;gene12507;gene2717;gene11040;gene4066;gen…
Cellular Component: mitochondrial proton-transporting ATP synthase, stator stalk (GO:0000274);	2	2	694	3652	gene9415;gene12839
Cellular Component: Swr1 complex (GO:0000812);	1	2	694	3652	gene5493
Cellular Component: cytosol (GO:0005829);	13	69	694	3652	gene13112;gene8559;gene5493;gene3480;gene4595;gene14578;gene2927;gene13039;gene1729;gene367;gene14371;gene6435;gene8271

## Sheet: GO.Molecular
#! Input file to measure the differentially expressed gene(DEG)-enrichment in annotation Molecular Function GO terms by the right sided Fisher exact test.
## Term: GO term name and id, format like 'Molecular Function: TERM NAME (TERM ID);'.
## mNum: DEG number in specified annotation Molecular Function GO term.
## nNum: Unigene number in specified annotation Molecular Function GO term.
## MNum: DEG number in all annotation Molecular Function GO term.
## NNum: Unigene number in all annotation Molecular Function GO term.
## GIDs: DEG IDs in specified annotation Molecular Function GO term, separated by ';'.
#Term	mNum	nNum	MNum	NNum	GIDs
Molecular Function: alcohol dehydrogenase (NADP+) activity (GO:0008106);	2	10	1036	5761	gene13508;gene1255
Molecular Function: NADP+ binding (GO:0070401);	1	2	1036	5761	gene6730
Molecular Function: glucosyltransferase activity (GO:0046527);	1	2	1036	5761	gene12507
Molecular Function: porin activity (GO:0015288);	1	1	1036	5761	gene3699
Molecular Function: choline dehydrogenase activity (GO:0008812);	8	19	1036	5761	gene7589;gene8114;gene13243;gene14391;gene14281;gene131;gene8303;gene2438
Molecular Function: lipid transporter activity (GO:0005319);	1	4	1036	5761	gene11637
Molecular Function: enoyl-CoA hydratase activity (GO:0004300);	1	2	1036	5761	gene3725
Molecular Function: copper ion transmembrane transporter activity (GO:0005375);	1	2	1036	5761	gene9714
Molecular Function: cyclin-dependent protein serine/threonine kinase activity (GO:0004693);	1	7	1036	5761	gene7315
Molecular Function: oxidoreductase activity, acting on the CH-OH group of donors, NAD or NADP as acceptor (GO:0016616);	19	71	1036	5761	gene2021;gene2176;gene8036;gene9860;gene5972;gene10418;gene713;gene11545;gene4279;gene7588;gene11161;gene13118;gene3610;gene11427;gene4826;gene13740;gene12912;gene6494;gene302
Molecular Function: copper ion binding (GO:0005507);	5	18	1036	5761	gene9240;gene1409;gene7665;gene2377;gene9958
Molecular Function: isocitrate dehydrogenase (NAD+) activity (GO:0004449);	2	2	1036	5761	gene9921;gene4826
Molecular Function: ubiquitin-protein transferase activity (GO:0004842);	1	25	1036	5761	gene3762
Molecular Function: carboxypeptidase activity (GO:0004180);	1	5	1036	5761	gene5615
Molecular Function: xanthine phosphoribosyltransferase activity (GO:0000310);	1	1	1036	5761	gene10417
Molecular Function: 5S rRNA binding (GO:0008097);	2	2	1036	5761	gene4268;gene13535
Molecular Function: mannitol-1-phosphate 5-dehydrogenase activity (GO:0008926);	1	1	1036	5761	gene616
Molecular Function: ATPase activity (GO:0016887);	8	37	1036	5761	gene722;gene9035;gene7789;gene9653;gene11637;gene8531;gene1485;gene11767
Molecular Function: nutrient reservoir activity (GO:0045735);	2	2	1036	5761	gene3845;gene5574
Molecular Function: isomerase activity (GO:0016853);	2	30	1036	5761	gene5674;gene9196
Molecular Function: peroxidase activity (GO:0004601);	4	13	1036	5761	gene1818;gene8552;gene3754;gene2097
Molecular Function: tripeptide aminopeptidase activity (GO:0045148);	4	5	1036	5761	gene11016;gene12251;gene5020;gene7357
Molecular Function: L-ascorbic acid binding (GO:0031418);	2	6	1036	5761	gene5104;gene5672
Molecular Function: cytoskeletal protein binding (GO:0008092);	1	3	1036	5761	gene6818
Molecular Function: amino acid binding (GO:0016597);	1	5	1036	5761	gene6341
Molecular Function: cytochrome-b5 reductase activity, acting on NAD(P)H (GO:0004128);	1	2	1036	5761	gene8559
Molecular Function: guanine nucleotide transmembrane transporter activity (GO:0001409);	1	1	1036	5761	gene13032
Molecular Function: biotin carboxylase activity (GO:0004075);	1	4	1036	5761	gene1729
Molecular Function: beta-1,4-mannosylglycoprotein 4-beta-N-acetylglucosaminyltransferase activity (GO:0003830);	2	2	1036	5761	gene12850;gene12019
Molecular Function: 3-oxoacyl-[acyl-carrier-protein] synthase activity (GO:0004315);	3	5	1036	5761	gene8307;gene3939;gene1270
Molecular Function: IMP dehydrogenase activity (GO:0003938);	1	1	1036	5761	gene2504
Molecular Function: ornithine decarboxylase activity (GO:0004586);	1	3	1036	5761	gene5233
Molecular Function: translation elongation factor activity (GO:0003746);	8	23	1036	5761	gene9653;gene5264;gene13307;gene722;gene12769;gene13599;gene13767;gene9035
Molecular Function: cystathionine gamma-lyase activity (GO:0004123);	1	3	1036	5761	gene13135
Molecular Function: phosphatidylinositol phosphate kinase activity (GO:0016307);	1	1	1036	5761	gene11921
Molecular Function: phosphoadenylyl-sulfate reductase (thioredoxin) activity (GO:0004604);	1	1	1036	5761	gene10073
Molecular Function: sulfite reductase (ferredoxin) activity (GO:0050311);	1	1	1036	5761	gene6390
Molecular Function: drug transmembrane transporter activity (GO:0015238);	2	7	1036	5761	gene9063;gene882
Molecular Function: protein-L-isoaspartate (D-aspartate) O-methyltransferase activity (GO:0004719);	1	1	1036	5761	gene3269
Molecular Function: mannan endo-1,4-beta-mannosidase activity (GO:0016985);	1	3	1036	5761	gene14064
Molecular Function: electron carrier activity (GO:0009055);	41	145	1036	5761	gene3497;gene1600;gene331;gene6390;gene8607;gene753;gene4913;gene9979;gene501;gene336;gene14541;gene5436;gene4800;gene2215;gene334;gene11095;gene6353;gene4700;gene9845;gene9622;gene8180;gene13667;gene13665;gene4039;gene8570;gene3047;gene3759;gene4848;gene6215;gene14558;gene12931;gene8841;gene8730;gene13695;gene504;gene11539;gene3754;gene5920;gene515;gene5033;gene11271
Molecular Function: licheninase activity (GO:0042972);	3	5	1036	5761	gene761;gene5877;gene7701
Molecular Function: oxalate decarboxylase activity (GO:0046564);	1	1	1036	5761	gene5574
Molecular Function: calcium-dependent cysteine-type endopeptidase activity (GO:0004198);	2	4	1036	5761	gene14413;gene5631
Molecular Function: cation-transporting ATPase activity (GO:0019829);	4	17	1036	5761	gene655;gene4430;gene9495;gene11240
Molecular Function: DNA binding (GO:0003677);	46	497	1036	5761	gene13166;gene2889;gene5940;gene12533;gene8371;gene6748;gene13510;gene4796;gene13247;gene2049;gene9763;gene13799;gene11886;gene10796;gene11068;gene10142;gene11770;gene11547;gene2239;gene14367;gene12994;gene5385;gene6193;gene952;gene6507;gene7446;gene6053;gene13927;gene8030;gene1729;gene10837;gene7173;gene3330;gene9845;gene38;gene5585;gene2958;gene14283;gene13338;gene13056;gene12292;gene8482;gene4…
Molecular Function: translation initiation factor binding (GO:0031369);	1	2	1036	5761	gene10589
Molecular Function: 3-isopropylmalate dehydratase activity (GO:0003861);	1	3	1036	5761	gene14578
Molecular Function: NADH dehydrogenase (ubiquinone) activity (GO:0008137);	2	19	1036	5761	gene1270;gene8307
Molecular Function: protein phosphatase inhibitor activity (GO:0004864);	1	1	1036	5761	gene11260
Molecular Function: zinc ion transmembrane transporter activity (GO:0005385);	1	2	1036	5761	gene2932
Molecular Function: homoaconitate hydratase activity (GO:0004409);	1	1	1036	5761	gene14578
Molecular Function: molybdenum ion binding (GO:0030151);	2	7	1036	5761	gene4848;gene4623
Molecular Function: DNA topoisomerase type I activity (GO:0003917);	1	3	1036	5761	gene13247
Molecular Function: GTP cyclohydrolase I activity (GO:0003934);	1	1	1036	5761	gene4478
Molecular Function: protein homodimerization activity (GO:0042803);	2	10	1036	5761	gene6307;gene9488
Molecular Function: transcription regulatory region DNA binding (GO:0044212);	2	10	1036	5761	gene7446;gene6138
Molecular Function: 2 iron, 2 sulfur cluster binding (GO:0051537);	8	18	1036	5761	gene6228;gene6215;gene10243;gene14411;gene13410;gene9809;gene11271;gene9255
Molecular Function: succinate-CoA ligase (ADP-forming) activity (GO:0004775);	1	2	1036	5761	gene7615
Molecular Function: translation release factor activity (GO:0003747);	1	5	1036	5761	gene9653
Molecular Function: L-proline transmembrane transporter activity (GO:0015193);	2	8	1036	5761	gene2228;gene6654
Molecular Function: methylisocitrate lyase activity (GO:0046421);	1	3	1036	5761	gene6002
Molecular Function: 3-oxoacyl-[acyl-carrier-protein] reductase (NADPH) activity (GO:0004316);	2	5	1036	5761	gene8307;gene1270
Molecular Function: taurine dioxygenase activity (GO:0000908);	1	2	1036	5761	gene8862
Molecular Function: adenyl nucleotide binding (GO:0030554);	2	8	1036	5761	gene2504;gene5676
Molecular Function: CTP synthase activity (GO:0003883);	1	1	1036	5761	gene4576
Molecular Function: phosphoribosyl-ATP diphosphatase activity (GO:0004636);	1	1	1036	5761	gene2724
Molecular Function: inorganic anion exchanger activity (GO:0005452);	1	1	1036	5761	gene14099
Molecular Function: NAD(P)+ transhydrogenase (AB-specific) activity (GO:0008750);	1	1	1036	5761	gene5817
Molecular Function: riboflavin reductase (NADPH) activity (GO:0042602);	2	5	1036	5761	gene11391;gene8559
Molecular Function: oxidoreductase activity, acting on paired donors, with incorporation or reduction of molecular oxygen, 2-oxoglutarate as one donor, and incorporation of one atom each of oxygen into both donors (GO:0016706);	6	24	1036	5761	gene10269;gene4009;gene5104;gene10976;gene3530;gene5672
Molecular Function: UDP-N-acetylmuramate dehydrogenase activity (GO:0008762);	8	34	1036	5761	gene6215;gene6433;gene8300;gene14356;gene2744;gene8305;gene11117;gene6608
Molecular Function: aconitate hydratase activity (GO:0003994);	1	3	1036	5761	gene14578
Molecular Function: biotin synthase activity (GO:0004076);	1	1	1036	5761	gene6228
Molecular Function: urease activity (GO:0009039);	1	1	1036	5761	gene8420
Molecular Function: 1-alkyl-2-acetylglycerophosphocholine esterase activity (GO:0003847);	1	3	1036	5761	gene5291
Molecular Function: peptidase activity (GO:0008233);	2	35	1036	5761	gene5271;gene9580
Molecular Function: glycerol kinase activity (GO:0004370);	2	2	1036	5761	gene14001;gene9448
Molecular Function: 2-alkenal reductase [NAD(P)] activity (GO:0032440);	1	2	1036	5761	gene8271
Molecular Function: xenobiotic-transporting ATPase activity (GO:0008559);	3	8	1036	5761	gene11767;gene13478;gene10014
Molecular Function: structural constituent of cell wall (GO:0005199);	2	7	1036	5761	gene622;gene13822
Molecular Function: 5-methyltetrahydropteroyltriglutamate-homocysteine S-methyltransferase activity (GO:0003871);	1	3	1036	5761	gene3969
Molecular Function: 7S RNA binding (GO:0008312);	1	6	1036	5761	gene13928
Molecular Function: ferrous iron binding (GO:0008198);	1	2	1036	5761	gene12789
Molecular Function: ribose phosphate diphosphokinase activity (GO:0004749);	3	3	1036	5761	gene4985;gene2688;gene3803
Molecular Function: nucleoside diphosphate kinase activity (GO:0004550);	1	1	1036	5761	gene13112
Molecular Function: kinase activity (GO:0016301);	10	81	1036	5761	gene2688;gene3803;gene4985;gene3098;gene3711;gene3982;gene6241;gene11665;gene11099;gene6337
Molecular Function: amidophosphoribosyltransferase activity (GO:0004044);	1	1	1036	5761	gene9430
Molecular Function: L-malate dehydrogenase activity (GO:0030060);	1	2	1036	5761	gene713
Molecular Function: cobalamin binding (GO:0031419);	1	1	1036	5761	gene2712
Molecular Function: phosphoenolpyruvate carboxykinase (ATP) activity (GO:0004612);	1	1	1036	5761	gene11665
Molecular Function: alpha-amylase activity (GO:0004556);	1	5	1036	5761	gene13209
Molecular Function: secondary active sulfate transmembrane transporter activity (GO:0008271);	1	1	1036	5761	gene219
Molecular Function: acyl-CoA dehydrogenase activity (GO:0003995);	2	12	1036	5761	gene4598;gene4191
Molecular Function: DNA replication origin binding (GO:0003688);	1	5	1036	5761	gene9225
Molecular Function: 3-hydroxyphenylacetate 6-hydroxylase activity (GO:0047094);	2	4	1036	5761	gene3759;gene515
Molecular Function: cytochrome-c oxidase activity (GO:0004129);	2	9	1036	5761	gene6702;gene12827
Molecular Function: glucosidase activity (GO:0015926);	3	6	1036	5761	gene3080;gene1203;gene5902
Molecular Function: ribosomal large subunit binding (GO:0043023);	1	2	1036	5761	gene7154
Molecular Function: fluconazole transporter activity (GO:0015244);	3	10	1036	5761	gene882;gene11767;gene13478
Molecular Function: endo-1,4-beta-xylanase activity (GO:0031176);	1	6	1036	5761	gene14058
Molecular Function: saccharopine dehydrogenase (NADP+, L-glutamate-forming) activity (GO:0004755);	1	1	1036	5761	gene1160
Molecular Function: arabinogalactan endo-1,4-beta-galactosidase activity (GO:0031218);	1	2	1036	5761	gene3080
Molecular Function: dTDP-glucose 4,6-dehydratase activity (GO:0008460);	1	1	1036	5761	gene14197
Molecular Function: oxidoreductase activity, acting on paired donors, with incorporation or reduction of molecular oxygen (GO:0016705);	33	115	1036	5761	gene14558;gene336;gene501;gene4913;gene753;gene3759;gene8607;gene8570;gene3497;gene331;gene3047;gene1600;gene5724;gene4039;gene5033;gene8180;gene3754;gene13667;gene515;gene5920;gene9622;gene13695;gene11539;gene9845;gene8730;gene6353;gene4700;gene8841;gene5436;gene4800;gene12931;gene334;gene11095
Molecular Function: xanthine dehydrogenase activity (GO:0004854);	1	3	1036	5761	gene6215
Molecular Function: single-stranded telomeric DNA binding (GO:0043047);	1	1	1036	5761	gene3655
Molecular Function: lovastatin nonaketide synthase activity (GO:0050637);	2	5	1036	5761	gene8413;gene861
Molecular Function: prenyltransferase activity (GO:0004659);	1	8	1036	5761	gene4592
Molecular Function: phospholipid-translocating ATPase activity (GO:0004012);	3	15	1036	5761	gene11767;gene882;gene13478
Molecular Function: unfolded protein binding (GO:0051082);	4	31	1036	5761	gene8271;gene367;gene6435;gene10641
Molecular Function: damaged DNA binding (GO:0003684);	1	20	1036	5761	gene452
Molecular Function: phosphorelay sensor kinase activity (GO:0000155);	7	21	1036	5761	gene12044;gene8937;gene5776;gene12714;gene1586;gene8321;gene1718
Molecular Function: protein histidine kinase activity (GO:0004673);	3	14	1036	5761	gene8321;gene8937;gene12714
Molecular Function: glucan exo-1,3-beta-glucosidase activity (GO:0004338);	1	5	1036	5761	gene13871
Molecular Function: AMP deaminase activity (GO:0003876);	1	2	1036	5761	gene14371
Molecular Function: DNA-directed RNA polymerase activity (GO:0003899);	5	30	1036	5761	gene12352;gene8482;gene8030;gene13799;gene8916
Molecular Function: glucan endo-1,4-beta-glucanase activity, C-3 substituted reducing group (GO:0052862);	1	1	1036	5761	gene13871
Molecular Function: signal transducer activity (GO:0004871);	5	43	1036	5761	gene8937;gene11563;gene12044;gene8321;gene1718
Molecular Function: xylan 1,4-beta-xylosidase activity (GO:0009044);	2	2	1036	5761	gene11848;gene12925
Molecular Function: glucose transmembrane transporter activity (GO:0005355);	1	4	1036	5761	gene9134
Molecular Function: protein tyrosine phosphatase activity (GO:0004725);	3	12	1036	5761	gene11099;gene5396;gene11442
Molecular Function: ubiquitin thiolesterase activity (GO:0004221);	1	24	1036	5761	gene802
Molecular Function: L-lactate dehydrogenase (cytochrome) activity (GO:0004460);	1	3	1036	5761	gene1469
Molecular Function: oxidoreductase activity, acting on paired donors, with incorporation or reduction of molecular oxygen, reduced flavin or flavoprotein as one donor, and incorporation of one atom of oxygen (GO:0016712);	3	6	1036	5761	gene504;gene13665;gene2215
Molecular Function: 3-dehydrosphinganine reductase activity (GO:0047560);	1	2	1036	5761	gene1662
Molecular Function: mannose transmembrane transporter activity (GO:0015578);	1	4	1036	5761	gene9134
Molecular Function: GMP synthase (glutamine-hydrolyzing) activity (GO:0003922);	1	1	1036	5761	gene11131
Molecular Function: 2-methylcitrate dehydratase activity (GO:0047547);	2	4	1036	5761	gene9255;gene13410
Molecular Function: oxidoreductase activity, acting on paired donors, with oxidation of a pair of donors resulting in the reduction of molecular oxygen to two molecules of water (GO:0016717);	2	3	1036	5761	gene10167;gene11550
Molecular Function: endopeptidase activity (GO:0004175);	2	3	1036	5761	gene9459;gene1342
Molecular Function: pantoate-beta-alanine ligase activity (GO:0004592);	1	1	1036	5761	gene394
Molecular Function: microtubule motor activity (GO:0003777);	2	19	1036	5761	gene5445;gene12519
Molecular Function: channel activity (GO:0015267);	1	1	1036	5761	gene5847
Molecular Function: pyridoxal phosphate binding (GO:0030170);	15	62	1036	5761	gene11332;gene6227;gene6600;gene3723;gene4911;gene9987;gene3480;gene7171;gene4623;gene11998;gene12242;gene11840;gene6505;gene13135;gene880
Molecular Function: glutamine binding (GO:0070406);	1	1	1036	5761	gene6730
Molecular Function: cis-stilbene-oxide hydrolase activity (GO:0033961);	1	1	1036	5761	gene5686
Molecular Function: ribonuclease T2 activity (GO:0033897);	1	4	1036	5761	gene13590
Molecular Function: pyridoxamine-phosphate oxidase activity (GO:0004733);	2	4	1036	5761	gene12155;gene6469
Molecular Function: magnesium ion binding (GO:0000287);	9	41	1036	5761	gene9225;gene2688;gene3803;gene4985;gene7850;gene9921;gene9807;gene9052;gene4826
Molecular Function: alcohol dehydrogenase (NAD) activity (GO:0004022);	1	4	1036	5761	gene10563
Molecular Function: ARF guanyl-nucleotide exchange factor activity (GO:0005086);	2	5	1036	5761	gene2415;gene5689
Molecular Function: ATP-dependent NAD(P)H-hydrate dehydratase activity (GO:0047453);	1	1	1036	5761	gene13119
Molecular Function: ion channel activity (GO:0005216);	1	6	1036	5761	gene13047
Molecular Function: all-trans retinal binding (GO:0005503);	1	1	1036	5761	gene13047
Molecular Function: ribosome binding (GO:0043022);	2	5	1036	5761	gene13307;gene7154
Molecular Function: purine-nucleoside phosphorylase activity (GO:0004731);	1	1	1036	5761	gene11615
Molecular Function: dicarboxylic acid transmembrane transporter activity (GO:0005310);	2	5	1036	5761	gene12474;gene818
Molecular Function: succinate-semialdehyde dehydrogenase [NAD(P)+] activity (GO:0009013);	1	4	1036	5761	gene8171
Molecular Function: IgE binding (GO:0019863);	4	11	1036	5761	gene10261;gene6316;gene8876;gene5874
Molecular Function: iron ion transmembrane transporter activity (GO:0005381);	1	2	1036	5761	gene6861
Molecular Function: dihydroxy-acid dehydratase activity (GO:0004160);	1	2	1036	5761	gene5632
Molecular Function: mating pheromone activity (GO:0000772);	1	1	1036	5761	gene9763
Molecular Function: acetyl-CoA:L-glutamate N-acetyltransferase activity (GO:0004042);	1	3	1036	5761	gene585
Molecular Function: protein methyltransferase activity (GO:0008276);	1	2	1036	5761	gene13013
Molecular Function: oxaloacetase activity (GO:0030603);	1	2	1036	5761	gene6002
Molecular Function: mRNA binding (GO:0003729);	2	13	1036	5761	gene713;gene11615
Molecular Function: carbonyl reductase (NADPH) activity (GO:0004090);	1	3	1036	5761	gene5559
Molecular Function: phosphogluconate dehydrogenase (decarboxylating) activity (GO:0004616);	1	6	1036	5761	gene12267
Molecular Function: calmodulin-dependent protein kinase activity (GO:0004683);	2	3	1036	5761	gene8833;gene2319
Molecular Function: L-leucine transaminase activity (GO:0052654);	1	1	1036	5761	gene8191
Molecular Function: C-4 methylsterol oxidase activity (GO:0000254);	1	1	1036	5761	gene1456
Molecular Function: versicolorin reductase activity (GO:0042469);	1	3	1036	5761	gene3725
Molecular Function: feruloyl esterase activity (GO:0030600);	1	2	1036	5761	gene6811
Molecular Function: serine-tRNA ligase activity (GO:0004828);	1	2	1036	5761	gene13734
Molecular Function: pseudouridylate synthase activity (GO:0004730);	1	1	1036	5761	gene5585
Molecular Function: methionine adenosyltransferase activity (GO:0004478);	1	1	1036	5761	gene7896
Molecular Function: carbon-sulfur lyase activity (GO:0016846);	2	9	1036	5761	gene8373;gene12427
Molecular Function: sequence-specific DNA binding RNA polymerase II transcription factor activity (GO:0000981);	19	143	1036	5761	gene3330;gene10896;gene12188;gene9501;gene13490;gene2958;gene13166;gene6138;gene11724;gene14345;gene3783;gene13056;gene14283;gene13338;gene2239;gene11770;gene9237;gene9502;gene14367
Molecular Function: transferase activity, transferring glycosyl groups (GO:0016757);	8	31	1036	5761	gene3054;gene10647;gene1820;gene7403;gene14445;gene12389;gene8979;gene14557
Molecular Function: superoxide dismutase activity (GO:0004784);	2	3	1036	5761	gene8876;gene10029
Molecular Function: xylosyltransferase activity (GO:0042285);	1	1	1036	5761	gene12925
Molecular Function: voltage-gated anion channel activity (GO:0008308);	1	1	1036	5761	gene3699
Molecular Function: iron ion binding (GO:0005506);	53	160	1036	5761	gene5724;gene4039;gene8180;gene13667;gene13665;gene9622;gene6335;gene9845;gene4460;gene6353;gene4700;gene14541;gene5436;gene6987;gene4800;gene2215;gene11095;gene334;gene336;gene501;gene10269;gene4913;gene753;gene6390;gene8607;gene3497;gene1600;gene331;gene10976;gene5033;gene1456;gene3536;gene1569;gene3754;gene5920;gene515;gene13695;gene504;gene11539;gene8730;gene11550;gene3615;gene8841;gene1683;g…
Molecular Function: methylenetetrahydrofolate dehydrogenase (NADP+) activity (GO:0004488);	2	2	1036	5761	gene11400;gene6657
Molecular Function: homoserine O-acetyltransferase activity (GO:0004414);	1	2	1036	5761	gene12118
Molecular Function: nitroalkane oxidase activity (GO:0052664);	1	1	1036	5761	gene4598
Molecular Function: nicotinate-nucleotide diphosphorylase (carboxylating) activity (GO:0004514);	2	2	1036	5761	gene10492;gene9677
Molecular Function: carbon-nitrogen ligase activity, with glutamine as amido-N-donor (GO:0016884);	2	18	1036	5761	gene9250;gene11777
Molecular Function: exopeptidase activity (GO:0008238);	3	5	1036	5761	gene5063;gene514;gene6560
Molecular Function: Ran GTPase binding (GO:0008536);	1	11	1036	5761	gene11736
Molecular Function: dioxygenase activity (GO:0051213);	1	2	1036	5761	gene3754
Molecular Function: polygalacturonase activity (GO:0004650);	7	17	1036	5761	gene9969;gene11040;gene11785;gene10317;gene6422;gene6013;gene8458
Molecular Function: 6-phosphogluconolactonase activity (GO:0017057);	1	1	1036	5761	gene7276
Molecular Function: monooxygenase activity (GO:0004497);	37	117	1036	5761	gene501;gene336;gene14558;gene4913;gene13009;gene6345;gene753;gene331;gene3047;gene1600;gene6350;gene3497;gene8607;gene10493;gene4039;gene5033;gene1456;gene11539;gene861;gene8210;gene9622;gene13695;gene515;gene5920;gene8180;gene8413;gene13667;gene12809;gene5016;gene8730;gene11095;gene334;gene5436;gene12931;gene4700;gene8841;gene6353
Molecular Function: L-glutamate transmembrane transporter activity (GO:0005313);	2	8	1036	5761	gene2228;gene6654
Molecular Function: L-arabinitol 2-dehydrogenase activity (GO:0047002);	1	5	1036	5761	gene5559
Molecular Function: NADP binding (GO:0050661);	5	25	1036	5761	gene11146;gene302;gene6457;gene5817;gene6704
Molecular Function: nitrate reductase (NADPH) activity (GO:0050464);	1	6	1036	5761	gene2294
Molecular Function: L-aspartate:2-oxoglutarate aminotransferase activity (GO:0004069);	1	2	1036	5761	gene11332
Molecular Function: protein kinase activity (GO:0004672);	8	58	1036	5761	gene1718;gene4035;gene9961;gene12044;gene3982;gene11242;gene9124;gene8760
Molecular Function: methenyltetrahydrofolate cyclohydrolase activity (GO:0004477);	1	1	1036	5761	gene11400
Molecular Function: acyl-CoA oxidase activity (GO:0003997);	1	1	1036	5761	gene4191
Molecular Function: hydrogen ion transmembrane transporter activity (GO:0015078);	1	9	1036	5761	gene9495
Molecular Function: carboxy-lyase activity (GO:0016831);	2	7	1036	5761	gene12057;gene11998
Molecular Function: hydrolase activity, acting on glycosyl bonds (GO:0016798);	18	55	1036	5761	gene4727;gene10189;gene1529;gene11785;gene1820;gene7736;gene3885;gene9328;gene14193;gene7112;gene14324;gene1996;gene4689;gene7701;gene8979;gene6811;gene2474;gene6013
Molecular Function: cholinesterase activity (GO:0004104);	1	1	1036	5761	gene2380
Molecular Function: ion binding (GO:0043167);	8	41	1036	5761	gene14345;gene861;gene6215;gene8290;gene12280;gene10243;gene3098;gene13856
Molecular Function: box H/ACA snoRNA binding (GO:0034513);	1	1	1036	5761	gene3222
Molecular Function: hydroxyacylglutathione hydrolase activity (GO:0004416);	1	1	1036	5761	gene13840
Molecular Function: phosphoric ester hydrolase activity (GO:0042578);	1	6	1036	5761	gene6083
Molecular Function: cellulase activity (GO:0008810);	5	22	1036	5761	gene14442;gene12801;gene9073;gene14064;gene749
Molecular Function: mannitol 2-dehydrogenase activity (GO:0050086);	1	1	1036	5761	gene5559
Molecular Function: inositol oxygenase activity (GO:0050113);	1	1	1036	5761	gene1569
Molecular Function: glutamine-fructose-6-phosphate transaminase (isomerizing) activity (GO:0004360);	1	1	1036	5761	gene9829
Molecular Function: pyruvate carboxylase activity (GO:0004736);	1	1	1036	5761	gene1729
Molecular Function: sorbose reductase activity (GO:0032115);	1	5	1036	5761	gene5559
Molecular Function: oxidoreductase activity, acting on CH-OH group of donors (GO:0016614);	9	22	1036	5761	gene14281;gene1424;gene13243;gene8114;gene7589;gene6770;gene8303;gene8894;gene131
Molecular Function: nucleotide binding (GO:0000166);	31	171	1036	5761	gene13740;gene2724;gene7027;gene516;gene13187;gene13569;gene10243;gene13913;gene12280;gene3778;gene11922;gene6781;gene14345;gene8586;gene9262;gene2172;gene9225;gene11427;gene10589;gene1586;gene14503;gene3098;gene2913;gene11398;gene4576;gene1468;gene8043;gene12775;gene2176;gene13856;gene4796
Molecular Function: chitinase activity (GO:0004568);	8	33	1036	5761	gene1996;gene8929;gene1617;gene9585;gene14324;gene7384;gene4066;gene4730
Molecular Function: nucleobase transmembrane transporter activity (GO:0015205);	2	9	1036	5761	gene7966;gene12535
Molecular Function: protein kinase C activity (GO:0004697);	1	5	1036	5761	gene6991
Molecular Function: glycerophosphodiester transmembrane transporter activity (GO:0001406);	1	1	1036	5761	gene5108
Molecular Function: chromatin binding (GO:0003682);	4	37	1036	5761	gene11886;gene9820;gene7241;gene6748
Molecular Function: carbon-oxygen lyase activity (GO:0016835);	1	2	1036	5761	gene5676
Molecular Function: pseudouridine synthase activity (GO:0009982);	2	6	1036	5761	gene5585;gene5674
Molecular Function: L-arabinitol 4-dehydrogenase activity (GO:0050019);	1	3	1036	5761	gene8586
Molecular Function: 3-deoxy-7-phosphoheptulonate synthase activity (GO:0003849);	1	4	1036	5761	gene10507
Molecular Function: hydrolase activity, acting on carbon-nitrogen (but not peptide) bonds (GO:0016810);	6	16	1036	5761	gene13085;gene4126;gene14193;gene12919;gene9026;gene1726
Molecular Function: glucosamine-6-phosphate deaminase activity (GO:0004342);	1	1	1036	5761	gene1725
Molecular Function: adenylylsulfate kinase activity (GO:0004020);	1	2	1036	5761	gene10078
Molecular Function: protein heterodimerization activity (GO:0046982);	1	23	1036	5761	gene6470
Molecular Function: oxidoreductase activity, acting on the aldehyde or oxo group of donors, NAD or NADP as acceptor (GO:0016620);	2	13	1036	5761	gene12591;gene9427
Molecular Function: histone acetyltransferase activity (GO:0004402);	2	5	1036	5761	gene3513;gene5631
Molecular Function: calcium ion binding (GO:0005509);	7	48	1036	5761	gene10232;gene4052;gene13209;gene6826;gene13767;gene5134;gene4428
Molecular Function: tRNA (guanine(37)-N(1))-methyltransferase activity (GO:0052906);	1	1	1036	5761	gene13147
Molecular Function: phosphoprotein phosphatase activity (GO:0004721);	1	9	1036	5761	gene11442
Molecular Function: aminopeptidase activity (GO:0004177);	2	29	1036	5761	gene2084;gene1132
Molecular Function: pectin lyase activity (GO:0047490);	1	4	1036	5761	gene4022
Molecular Function: farnesyl-diphosphate farnesyltransferase activity (GO:0004310);	1	1	1036	5761	gene11916
Molecular Function: transcription coactivator activity (GO:0003713);	1	2	1036	5761	gene13767
Molecular Function: citrate (Si)-synthase activity (GO:0004108);	2	2	1036	5761	gene13058;gene9027
Molecular Function: heme oxygenase (decyclizing) activity (GO:0004392);	1	1	1036	5761	gene10624
Molecular Function: aspartic-type endopeptidase activity (GO:0004190);	5	20	1036	5761	gene6056;gene1342;gene10670;gene11130;gene9459
Molecular Function: pectinesterase activity (GO:0030599);	1	5	1036	5761	gene10316
Molecular Function: N-acetyltransferase activity (GO:0008080);	9	38	1036	5761	gene2428;gene9426;gene3649;gene9710;gene8137;gene6100;gene12775;gene13560;gene290
Molecular Function: hydroxyisourate hydrolase activity (GO:0033971);	1	1	1036	5761	gene8966
Molecular Function: quinate 3-dehydrogenase (NAD+) activity (GO:0030266);	1	1	1036	5761	gene4983
Molecular Function: phosphatase activity (GO:0016791);	2	11	1036	5761	gene12185;gene11149
Molecular Function: glutamate-ammonia ligase activity (GO:0004356);	2	3	1036	5761	gene4377;gene12045
Molecular Function: uridine kinase activity (GO:0004849);	1	1	1036	5761	gene6167
Molecular Function: 2,2-dialkylglycine decarboxylase (pyruvate) activity (GO:0047432);	1	1	1036	5761	gene11840
Molecular Function: cation binding (GO:0043169);	2	4	1036	5761	gene13209;gene3349
Molecular Function: nuclease activity (GO:0004518);	1	19	1036	5761	gene13590
Molecular Function: heterocyclic compound binding (GO:1901363);	6	67	1036	5761	gene10025;gene7850;gene6215;gene10837;gene8988;gene9035
Molecular Function: RNA binding (GO:0003723);	36	332	1036	5761	gene4472;gene1964;gene11805;gene2577;gene13590;gene1968;gene11529;gene4553;gene13569;gene12581;gene1987;gene2475;gene4192;gene9067;gene3222;gene13131;gene7236;gene14397;gene6584;gene13617;gene10052;gene4066;gene13376;gene12996;gene1534;gene7210;gene1373;gene1118;gene4380;gene5674;gene5585;gene11302;gene13913;gene4549;gene1988;gene14085
Molecular Function: phospholipase activity (GO:0004620);	1	8	1036	5761	gene10294
Molecular Function: photoreceptor activity (GO:0009881);	2	3	1036	5761	gene12044;gene1718
Molecular Function: guanyl-nucleotide exchange factor activity (GO:0005085);	2	6	1036	5761	gene4455;gene3968
Molecular Function: oxidoreductase activity, acting on a sulfur group of donors, oxygen as acceptor (GO:0016670);	1	1	1036	5761	gene532
Molecular Function: endopolyphosphatase activity (GO:0000298);	1	1	1036	5761	gene7964
Molecular Function: chorismate synthase activity (GO:0004107);	1	1	1036	5761	gene11391
Molecular Function: erythronolide synthase activity (GO:0047879);	1	1	1036	5761	gene8412
Molecular Function: poly(A) binding (GO:0008143);	1	2	1036	5761	gene13913
Molecular Function: chaperone binding (GO:0051087);	2	4	1036	5761	gene9488;gene7333
Molecular Function: sulfate transmembrane transporter activity (GO:0015116);	1	4	1036	5761	gene12584
Molecular Function: rhamnogalacturonan alpha-L-rhamnopyranosyl-(1->4)-alpha-D-galactopyranosyluronide lyase activity (GO:0046576);	2	3	1036	5761	gene6013;gene11785
Molecular Function: phosphotransferase activity, alcohol group as acceptor (GO:0016773);	2	15	1036	5761	gene14147;gene6167
Molecular Function: cysteine synthase activity (GO:0004124);	1	3	1036	5761	gene6600
Molecular Function: cell adhesion molecule binding (GO:0050839);	1	4	1036	5761	gene7112
Molecular Function: methylcrotonoyl-CoA carboxylase activity (GO:0004485);	1	2	1036	5761	gene1729
Molecular Function: hydrolase activity (GO:0016787);	67	365	1036	5761	gene5011;gene10491;gene10305;gene9329;gene4247;gene1827;gene9338;gene4215;gene5354;gene11492;gene12648;gene9980;gene5546;gene1995;gene9031;gene4975;gene7649;gene8344;gene4657;gene14022;gene14272;gene9564;gene4727;gene1729;gene9648;gene12655;gene12503;gene12760;gene13458;gene2601;gene90;gene14211;gene14054;gene2300;gene1861;gene5917;gene2724;gene3091;gene3546;gene9585;gene14315;gene12280;gene5134;…
Molecular Function: adenylosuccinate synthase activity (GO:0004019);	1	1	1036	5761	gene9225
Molecular Function: phospholipase A2 activity (GO:0004623);	1	1	1036	5761	gene10294
Molecular Function: transferase activity, transferring acyl groups (GO:0016746);	3	27	1036	5761	gene7186;gene7005;gene8413
Molecular Function: branched-chain-amino-acid transaminase activity (GO:0004084);	2	2	1036	5761	gene1707;gene3595
Molecular Function: gamma-glutamyltransferase activity (GO:0003840);	1	3	1036	5761	gene3991
Molecular Function: pyrophosphatase activity (GO:0016462);	1	2	1036	5761	gene11131
Molecular Function: translation initiation factor activity (GO:0003743);	12	52	1036	5761	gene3865;gene9737;gene10589;gene13307;gene530;gene7154;gene8255;gene1421;gene11399;gene10223;gene1781;gene383
Molecular Function: ammonium ion binding (GO:0070405);	1	1	1036	5761	gene6730
Molecular Function: phosphoglycerate mutase activity (GO:0004619);	1	1	1036	5761	gene3263
Molecular Function: transferase activity, transferring hexosyl groups (GO:0016758);	3	22	1036	5761	gene5047;gene13322;gene4865
Molecular Function: aldehyde-lyase activity (GO:0016832);	1	2	1036	5761	gene8096
Molecular Function: molybdopterin cofactor binding (GO:0043546);	1	4	1036	5761	gene6215
Molecular Function: oligosaccharyl transferase activity (GO:0004576);	1	1	1036	5761	gene13287
Molecular Function: aminoacyl-tRNA ligase activity (GO:0004812);	1	7	1036	5761	gene3778
Molecular Function: oxidoreductase activity, acting on paired donors, with incorporation or reduction of molecular oxygen, NAD(P)H as one donor, and incorporation of one atom of oxygen (GO:0016709);	14	35	1036	5761	gene5920;gene11539;gene9622;gene13695;gene4039;gene5033;gene336;gene14558;gene8841;gene3497;gene5436;gene8570;gene12931;gene753
Molecular Function: heme binding (GO:0020037);	51	166	1036	5761	gene1469;gene4039;gene9622;gene13665;gene13667;gene8180;gene4935;gene9845;gene334;gene11095;gene2215;gene4800;gene5436;gene6987;gene14541;gene4700;gene6353;gene501;gene336;gene14097;gene4913;gene12178;gene753;gene331;gene9328;gene1600;gene1818;gene3497;gene14627;gene8607;gene5921;gene5033;gene5306;gene11539;gene504;gene13695;gene515;gene5920;gene3754;gene11550;gene8730;gene12505;gene12931;gene168…
Molecular Function: trehalose-phosphatase activity (GO:0004805);	2	3	1036	5761	gene1706;gene2294
Molecular Function: transaminase activity (GO:0008483);	4	17	1036	5761	gene11840;gene4911;gene6227;gene3723
Molecular Function: malate dehydrogenase (decarboxylating) (NAD+) activity (GO:0016619);	1	2	1036	5761	gene5587
Molecular Function: GTPase activity (GO:0003924);	11	72	1036	5761	gene11922;gene5264;gene9653;gene11563;gene13599;gene2172;gene13734;gene12769;gene12996;gene9444;gene722
Molecular Function: IMP cyclohydrolase activity (GO:0003937);	1	1	1036	5761	gene1762
Molecular Function: ligase activity (GO:0016874);	7	50	1036	5761	gene8307;gene9907;gene9225;gene4576;gene2566;gene10704;gene10648
Molecular Function: transferase activity, transferring acyl groups other than amino-acyl groups (GO:0016747);	8	33	1036	5761	gene7186;gene8412;gene5035;gene11092;gene6227;gene13239;gene2365;gene3513
Molecular Function: diacylglycerol kinase activity (GO:0004143);	1	3	1036	5761	gene9945
Molecular Function: NAD+ kinase activity (GO:0003951);	1	3	1036	5761	gene12231
Molecular Function: complement binding (GO:0001848);	2	7	1036	5761	gene8413;gene861
Molecular Function: metalloexopeptidase activity (GO:0008235);	1	2	1036	5761	gene1132
Molecular Function: oxidoreductase activity, acting on a sulfur group of donors, NAD(P) as acceptor (GO:0016668);	1	1	1036	5761	gene3773
Molecular Function: L-isoleucine transaminase activity (GO:0052656);	1	1	1036	5761	gene8191
Molecular Function: metallopeptidase activity (GO:0008237);	3	21	1036	5761	gene6316;gene11492;gene2084
Molecular Function: 4 iron, 4 sulfur cluster binding (GO:0051539);	3	22	1036	5761	gene14578;gene6335;gene6228
Molecular Function: microtubule binding (GO:0008017);	1	17	1036	5761	gene12519
Molecular Function: sterol transporter activity (GO:0015248);	2	7	1036	5761	gene13478;gene11767
Molecular Function: 4-aminobutyrate transaminase activity (GO:0003867);	1	1	1036	5761	gene7171
Molecular Function: peptide binding (GO:0042277);	2	7	1036	5761	gene8915;gene8271
Molecular Function: transketolase activity (GO:0004802);	1	2	1036	5761	gene8096
Molecular Function: hydroxymethyl-, formyl- and related transferase activity (GO:0016742);	1	2	1036	5761	gene11306
Molecular Function: DNA ligase (ATP) activity (GO:0003910);	1	3	1036	5761	gene10837
Molecular Function: coenzyme binding (GO:0050662);	9	25	1036	5761	gene12267;gene7850;gene10241;gene11961;gene1255;gene14197;gene6215;gene616;gene10243
Molecular Function: tyrosine-tRNA ligase activity (GO:0004831);	1	3	1036	5761	gene6872
Molecular Function: phosphoribosylaminoimidazolecarboxamide formyltransferase activity (GO:0004643);	1	1	1036	5761	gene1762
Molecular Function: glucanosyltransferase activity (GO:0042123);	1	3	1036	5761	gene12664
Molecular Function: cellulose 1,4-beta-cellobiosidase activity (GO:0016162);	4	11	1036	5761	gene12801;gene14443;gene9073;gene14442
Molecular Function: glyceraldehyde-3-phosphate dehydrogenase (NAD+) (phosphorylating) activity (GO:0004365);	1	2	1036	5761	gene6704
Molecular Function: hydrogen-exporting ATPase activity, phosphorylative mechanism (GO:0008553);	2	2	1036	5761	gene11240;gene655
Molecular Function: metalloendopeptidase activity (GO:0004222);	3	17	1036	5761	gene5408;gene8323;gene8802
Molecular Function: tripeptidyl-peptidase activity (GO:0008240);	2	2	1036	5761	gene5020;gene9086
Molecular Function: lyase activity (GO:0016829);	2	23	1036	5761	gene12818;gene13135
Molecular Function: tryptophan synthase activity (GO:0004834);	1	1	1036	5761	gene5898
Molecular Function: red light photoreceptor activity (GO:0031517);	1	2	1036	5761	gene5776
Molecular Function: NADHX epimerase activity (GO:0052856);	1	1	1036	5761	gene2913
Molecular Function: L-aspartate transmembrane transporter activity (GO:0015183);	2	8	1036	5761	gene2228;gene6654
Molecular Function: tRNA-intron endonuclease activity (GO:0000213);	1	2	1036	5761	gene12956
Molecular Function: substrate-specific transmembrane transporter activity (GO:0022891);	16	50	1036	5761	gene5741;gene8853;gene1467;gene4366;gene9134;gene10035;gene1327;gene10364;gene1085;gene7220;gene2598;gene9294;gene13233;gene9587;gene6212;gene8968
Molecular Function: nitrite reductase [NAD(P)H] activity (GO:0008942);	1	1	1036	5761	gene10243
Molecular Function: L-amino acid transmembrane transporter activity (GO:0015179);	2	5	1036	5761	gene818;gene12474
Molecular Function: phosphoenolpyruvate carboxykinase (GTP) activity (GO:0004613);	1	1	1036	5761	gene11665
Molecular Function: alpha,alpha-trehalose-phosphate synthase (UDP-forming) activity (GO:0003825);	2	3	1036	5761	gene2294;gene1706
Molecular Function: glycogen phosphorylase activity (GO:0008184);	1	1	1036	5761	gene6505
Molecular Function: aspartyl esterase activity (GO:0045330);	1	5	1036	5761	gene10316
Molecular Function: thioredoxin-disulfide reductase activity (GO:0004791);	1	1	1036	5761	gene8526
Molecular Function: manganese ion binding (GO:0030145);	3	10	1036	5761	gene8876;gene3263;gene3546
Molecular Function: oxidoreductase activity, acting on NAD(P)H, heme protein as acceptor (GO:0016653);	2	2	1036	5761	gene11505;gene11271
Molecular Function: NADPH-hemoprotein reductase activity (GO:0003958);	1	1	1036	5761	gene6390
Molecular Function: FAD binding (GO:0071949);	1	2	1036	5761	gene4598
Molecular Function: cyclin-dependent protein kinase activating kinase activity (GO:0019912);	1	6	1036	5761	gene7315
Molecular Function: acetolactate synthase activity (GO:0003984);	1	3	1036	5761	gene7850
Molecular Function: methylenetetrahydrofolate reductase (NAD(P)H) activity (GO:0004489);	1	2	1036	5761	gene4632
Molecular Function: oxygen binding (GO:0019825);	1	3	1036	5761	gene6987
Molecular Function: isocitrate dehydrogenase (NADP+) activity (GO:0004450);	1	1	1036	5761	gene9052
Molecular Function: L-phenylalanine:2-oxoglutarate aminotransferase activity (GO:0080130);	1	2	1036	5761	gene11332
Molecular Function: D-arabinitol 2-dehydrogenase activity (GO:0047038);	1	4	1036	5761	gene5559
Molecular Function: structural molecule activity (GO:0005198);	1	12	1036	5761	gene9306
Molecular Function: protein tyrosine/serine/threonine phosphatase activity (GO:0008138);	1	7	1036	5761	gene5396
Molecular Function: nucleotidyltransferase activity (GO:0016779);	2	15	1036	5761	gene8297;gene3596
Molecular Function: glucan 1,4-alpha-glucosidase activity (GO:0004339);	3	4	1036	5761	gene5919;gene3665;gene5188
Molecular Function: transmembrane transporter activity (GO:0022857);	6	34	1036	5761	gene12955;gene1485;gene11637;gene9223;gene6255;gene10035
Molecular Function: nicotinate phosphoribosyltransferase activity (GO:0004516);	1	1	1036	5761	gene10492
Molecular Function: queuine tRNA-ribosyltransferase activity (GO:0008479);	1	2	1036	5761	gene13096
Molecular Function: lipase activity (GO:0016298);	2	5	1036	5761	gene6432;gene10254
Molecular Function: serine-type endopeptidase activity (GO:0004252);	9	26	1036	5761	gene6560;gene12251;gene7357;gene11016;gene10856;gene5063;gene514;gene5020;gene9086
Molecular Function: ATPase activity, uncoupled (GO:0042624);	1	1	1036	5761	gene7599
Molecular Function: aldehyde dehydrogenase [NAD(P)+] activity (GO:0004030);	1	4	1036	5761	gene8171
Molecular Function: chorismate mutase activity (GO:0004106);	1	1	1036	5761	gene6357
Molecular Function: chitin synthase activity (GO:0004100);	2	8	1036	5761	gene10025;gene14627
Molecular Function: 2-dehydropantolactone reductase (A-specific) activity (GO:0047011);	1	2	1036	5761	gene13508
Molecular Function: ATPase activity, coupled to transmembrane movement of substances (GO:0042626);	7	35	1036	5761	gene5050;gene13478;gene7376;gene1455;gene9964;gene882;gene1485
Molecular Function: xanthine transmembrane transporter activity (GO:0042907);	1	1	1036	5761	gene4600
Molecular Function: iron-sulfur cluster binding (GO:0051536);	3	18	1036	5761	gene10243;gene6215;gene4460
Molecular Function: carboxylic ester hydrolase activity (GO:0052689);	2	13	1036	5761	gene10254;gene1657
Molecular Function: glycerone kinase activity (GO:0004371);	1	1	1036	5761	gene10746
Molecular Function: proton-transporting ATP synthase activity, rotational mechanism (GO:0046933);	9	12	1036	5761	gene6699;gene12839;gene13029;gene9415;gene6793;gene9495;gene6794;gene4885;gene5240
Molecular Function: lysophospholipase activity (GO:0004622);	1	1	1036	5761	gene10294
Molecular Function: adenosine deaminase activity (GO:0004000);	1	3	1036	5761	gene14371
Molecular Function: oxidoreductase activity, acting on single donors with incorporation of molecular oxygen, incorporation of two atoms of oxygen (GO:0016702);	4	27	1036	5761	gene12789;gene9330;gene8862;gene13917
Molecular Function: malate dehydrogenase activity (GO:0016615);	1	2	1036	5761	gene713
Molecular Function: ATP binding (GO:0005524);	88	634	1036	5761	gene3778;gene11637;gene6507;gene13564;gene6794;gene9035;gene6699;gene12038;gene12714;gene8531;gene8271;gene10142;gene9961;gene5050;gene4035;gene6773;gene6435;gene6335;gene11242;gene13478;gene10078;gene6604;gene6341;gene11805;gene1485;gene13119;gene1586;gene9964;gene1455;gene13523;gene722;gene12519;gene4377;gene9653;gene3481;gene7896;gene3982;gene8321;gene6872;gene8833;gene11240;gene7376;gene5075;…
Molecular Function: protein serine/threonine kinase activity (GO:0004674);	9	93	1036	5761	gene2319;gene8760;gene7315;gene6991;gene8833;gene13564;gene3481;gene12038;gene9124
Molecular Function: serine O-acetyltransferase activity (GO:0009001);	1	1	1036	5761	gene12118
Molecular Function: triose-phosphate isomerase activity (GO:0004807);	1	1	1036	5761	gene2927
Molecular Function: hypoxanthine phosphoribosyltransferase activity (GO:0004422);	1	1	1036	5761	gene10417
Molecular Function: phosphomevalonate kinase activity (GO:0004631);	1	1	1036	5761	gene14356
Molecular Function: FMN binding (GO:0010181);	10	31	1036	5761	gene10564;gene2441;gene6421;gene6390;gene12155;gene9165;gene1469;gene1033;gene11426;gene6469
Molecular Function: L-iditol 2-dehydrogenase activity (GO:0003939);	1	3	1036	5761	gene8586
Molecular Function: L-cystine L-cysteine-lyase (deaminating) (GO:0044540);	1	1	1036	5761	gene13135
Molecular Function: methionyl-tRNA formyltransferase activity (GO:0004479);	1	1	1036	5761	gene11400
Molecular Function: ACP phosphopantetheine attachment site binding involved in fatty acid biosynthetic process (GO:0000036);	1	2	1036	5761	gene3675
Molecular Function: 6-phosphofructokinase activity (GO:0003872);	1	1	1036	5761	gene3098
Molecular Function: transcription cofactor activity (GO:0003712);	1	3	1036	5761	gene14045
Molecular Function: ATP phosphoribosyltransferase activity (GO:0003879);	1	1	1036	5761	gene9807
Molecular Function: hydroquinone:oxygen oxidoreductase activity (GO:0052716);	4	6	1036	5761	gene2377;gene8307;gene1409;gene1270
Molecular Function: shikimate 3-dehydrogenase (NADP+) activity (GO:0004764);	1	4	1036	5761	gene4983
Molecular Function: acetate transmembrane transporter activity (GO:0015123);	1	2	1036	5761	gene10108
Molecular Function: oxidoreductase activity, acting on the CH-CH group of donors (GO:0016627);	1	7	1036	5761	gene11505
Molecular Function: hydrolase activity, acting on carbon-nitrogen (but not peptide) bonds, in linear amidines (GO:0016813);	1	3	1036	5761	gene9338
Molecular Function: phosphopantetheine binding (GO:0031177);	2	3	1036	5761	gene11197;gene8815
Molecular Function: GTPase activator activity (GO:0005096);	1	5	1036	5761	gene10260
Molecular Function: pyrroline-5-carboxylate reductase activity (GO:0004735);	3	4	1036	5761	gene11185;gene3913;gene3612
Molecular Function: nitric oxide dioxygenase activity (GO:0008941);	1	1	1036	5761	gene8559
Molecular Function: inositol pentakisphosphate 2-kinase activity (GO:0035299);	1	1	1036	5761	gene4533
Molecular Function: isocitrate lyase activity (GO:0004451);	1	3	1036	5761	gene6002
Molecular Function: transferase activity, transferring phosphorus-containing groups (GO:0016772);	4	56	1036	5761	gene12080;gene13564;gene5776;gene12038
Molecular Function: glucan endo-1,3-alpha-glucosidase activity (GO:0051118);	1	1	1036	5761	gene4730
Molecular Function: Rab GTPase activator activity (GO:0005097);	2	14	1036	5761	gene3761;gene5776
Molecular Function: endonuclease activity (GO:0004519);	1	25	1036	5761	gene9067
Molecular Function: mannosyl-oligosaccharide 1,2-alpha-mannosidase activity (GO:0004571);	3	8	1036	5761	gene6826;gene10232;gene5134
Molecular Function: retinyl-palmitate esterase activity (GO:0050253);	1	2	1036	5761	gene314
Molecular Function: DNA ligase activity (GO:0003909);	1	1	1036	5761	gene10837
Molecular Function: triglyceride lipase activity (GO:0004806);	3	9	1036	5761	gene10254;gene6432;gene314
Molecular Function: metal ion binding (GO:0046872);	64	326	1036	5761	gene8876;gene3330;gene11240;gene13856;gene8802;gene3337;gene4935;gene12623;gene4595;gene1469;gene12178;gene1729;gene14097;gene10029;gene12239;gene6228;gene12505;gene7896;gene1132;gene2504;gene7665;gene4430;gene10493;gene3283;gene9338;gene10243;gene13939;gene4931;gene14411;gene13009;gene3159;gene867;gene11921;gene1069;gene13112;gene4438;gene5587;gene655;gene14578;gene12276;gene5510;gene1818;gene29…
Molecular Function: zinc ion binding (GO:0008270);	62	675	1036	5761	gene11724;gene13166;gene11092;gene3613;gene13247;gene9501;gene2049;gene14515;gene13840;gene14367;gene13239;gene9237;gene2239;gene11068;gene14371;gene3783;gene6053;gene11545;gene952;gene6193;gene8988;gene8761;gene5925;gene4066;gene14435;gene7236;gene10896;gene9502;gene10561;gene14283;gene14345;gene6316;gene11805;gene2889;gene6138;gene2301;gene9809;gene12188;gene4796;gene5035;gene2724;gene10152;gen…
Molecular Function: oxidoreductase activity (GO:0016491);	87	355	1036	5761	gene4842;gene4279;gene3615;gene9493;gene3773;gene5972;gene1857;gene4483;gene10141;gene7665;gene12553;gene6494;gene10493;gene12057;gene3033;gene13009;gene4848;gene14411;gene6217;gene2970;gene9240;gene5170;gene6421;gene5724;gene10599;gene1469;gene1361;gene8180;gene3739;gene1409;gene8036;gene9958;gene14435;gene14161;gene7186;gene12095;gene10563;gene3725;gene3610;gene8761;gene13118;gene7588;gene11545…
Molecular Function: phosphoribosylformylglycinamidine cyclo-ligase activity (GO:0004641);	1	1	1036	5761	gene13856
Molecular Function: adenyl-nucleotide exchange factor activity (GO:0000774);	1	1	1036	5761	gene9488
Molecular Function: orotate phosphoribosyltransferase activity (GO:0004588);	2	2	1036	5761	gene12775;gene12776
Molecular Function: adenylate kinase activity (GO:0004017);	1	2	1036	5761	gene13039
Molecular Function: phosphatidylinositol binding (GO:0035091);	1	14	1036	5761	gene6241
Molecular Function: beta-N-acetylhexosaminidase activity (GO:0004563);	1	2	1036	5761	gene4913
Molecular Function: structural constituent of ribosome (GO:0003735);	66	123	1036	5761	gene4289;gene13612;gene9166;gene279;gene10846;gene14051;gene12579;gene1989;gene4545;gene13634;gene13131;gene5305;gene14094;gene5057;gene5852;gene2638;gene14085;gene6059;gene9772;gene9632;gene6877;gene8532;gene2475;gene1775;gene8450;gene9513;gene7210;gene1988;gene12378;gene1373;gene2666;gene13741;gene3675;gene3502;gene1816;gene3389;gene867;gene3633;gene6283;gene3284;gene5219;gene3818;gene1766;gene…
Molecular Function: G-protein coupled receptor activity (GO:0004930);	1	2	1036	5761	gene5165
Molecular Function: tetrahydroxynaphthalene reductase activity (GO:0047039);	1	1	1036	5761	gene3725
Molecular Function: ornithine-oxo-acid transaminase activity (GO:0004587);	1	1	1036	5761	gene3480
Molecular Function: scytalone dehydratase activity (GO:0030411);	1	1	1036	5761	gene1262
Molecular Function: alpha-1,4-glucosidase activity (GO:0004558);	2	3	1036	5761	gene12507;gene14557
Molecular Function: NADH binding (GO:0070404);	1	1	1036	5761	gene6730
Molecular Function: 3-oxoacid CoA-transferase activity (GO:0008260);	1	2	1036	5761	gene2481
Molecular Function: carbon-carbon lyase activity (GO:0016830);	1	3	1036	5761	gene3520
Molecular Function: ATPase activity, coupled to transmembrane movement of ions, rotational mechanism (GO:0044769);	1	1	1036	5761	gene9495
Molecular Function: starch binding (GO:2001070);	3	4	1036	5761	gene5188;gene5919;gene3665
Molecular Function: O-methyltransferase activity (GO:0008171);	1	11	1036	5761	gene8304
Molecular Function: anion binding (GO:0043168);	3	8	1036	5761	gene12912;gene7850;gene8036
Molecular Function: hydroxymethylglutaryl-CoA synthase activity (GO:0004421);	1	2	1036	5761	gene3692
Molecular Function: thiamine pyrophosphate binding (GO:0030976);	1	5	1036	5761	gene7850
Molecular Function: cysteine dioxygenase activity (GO:0017172);	1	2	1036	5761	gene3536
Molecular Function: UDP-galactopyranose mutase activity (GO:0008767);	1	1	1036	5761	gene8341
Molecular Function: glucan endo-1,3-beta-glucanase activity, C-3 substituted reducing group (GO:0052861);	4	6	1036	5761	gene7701;gene5877;gene13871;gene761
Molecular Function: acid phosphatase activity (GO:0003993);	3	15	1036	5761	gene3709;gene6545;gene12185
Molecular Function: metalloaminopeptidase activity (GO:0070006);	1	5	1036	5761	gene10152
Molecular Function: adenosine kinase activity (GO:0004001);	1	1	1036	5761	gene14147
Molecular Function: aspartate kinase activity (GO:0004072);	1	1	1036	5761	gene14124
Molecular Function: NAD+ ADP-ribosyltransferase activity (GO:0003950);	1	2	1036	5761	gene8621
Molecular Function: NAD-dependent histone deacetylase activity (GO:0017136);	1	4	1036	5761	gene5925
Molecular Function: fatty acid peroxidase activity (GO:0047888);	1	1	1036	5761	gene3754
Molecular Function: protein disulfide oxidoreductase activity (GO:0015035);	1	14	1036	5761	gene14422
Molecular Function: aldehyde dehydrogenase (NAD) activity (GO:0004029);	1	3	1036	5761	gene8171
Molecular Function: polysaccharide binding (GO:0030247);	1	2	1036	5761	gene3080
Molecular Function: adenine deaminase activity (GO:0000034);	1	1	1036	5761	gene14371
Molecular Function: cAMP-dependent protein kinase activity (GO:0004691);	3	12	1036	5761	gene2319;gene6991;gene8833
Molecular Function: antiporter activity (GO:0015297);	1	2	1036	5761	gene9063
Molecular Function: phosphoglycerate kinase activity (GO:0004618);	1	1	1036	5761	gene12529
Molecular Function: phosphoribosylamine-glycine ligase activity (GO:0004637);	1	1	1036	5761	gene13856
Molecular Function: carbamoyl-phosphate synthase (glutamine-hydrolyzing) activity (GO:0004088);	1	4	1036	5761	gene6341
Molecular Function: diamine transaminase activity (GO:0019161);	1	1	1036	5761	gene3480
Molecular Function: ATP-dependent helicase activity (GO:0008026);	5	54	1036	5761	gene13422;gene8255;gene10223;gene13617;gene4553
Molecular Function: beta-glucosidase activity (GO:0008422);	2	10	1036	5761	gene7234;gene14557
Molecular Function: alternative oxidase activity (GO:0009916);	1	1	1036	5761	gene12276
Molecular Function: ATPase activity, coupled to movement of substances (GO:0043492);	1	3	1036	5761	gene11637
Molecular Function: chitin binding (GO:0008061);	6	21	1036	5761	gene14324;gene9585;gene1996;gene12801;gene14193;gene14442
Molecular Function: mannosyl-oligosaccharide glucosidase activity (GO:0004573);	1	2	1036	5761	gene9494
Molecular Function: methionine-R-sulfoxide reductase activity (GO:0070191);	1	1	1036	5761	gene4303
Molecular Function: C-5 sterol desaturase activity (GO:0000248);	1	1	1036	5761	gene1456
Molecular Function: phosphorylase activity (GO:0004645);	1	1	1036	5761	gene11615
Molecular Function: beta-mannosidase activity (GO:0004567);	1	1	1036	5761	gene8604
Molecular Function: AMP nucleosidase activity (GO:0008714);	1	1	1036	5761	gene14371
Molecular Function: NADH dehydrogenase activity (GO:0003954);	1	4	1036	5761	gene4279
Molecular Function: 2-methylcitrate synthase activity (GO:0050440);	2	2	1036	5761	gene13058;gene9027
Molecular Function: aspartate carbamoyltransferase activity (GO:0004070);	1	4	1036	5761	gene6341
Molecular Function: D-xylulose reductase activity (GO:0046526);	1	5	1036	5761	gene8586
Molecular Function: mannan endo-1,6-alpha-mannosidase activity (GO:0008496);	3	6	1036	5761	gene3074;gene2335;gene9238
Molecular Function: drug binding (GO:0008144);	4	14	1036	5761	gene11767;gene882;gene13478;gene12769
Molecular Function: RNA-directed DNA polymerase activity (GO:0003964);	11	189	1036	5761	gene11805;gene13376;gene4066;gene7236;gene6584;gene1118;gene4380;gene11529;gene2577;gene12581;gene9067
Molecular Function: methyltransferase activity (GO:0008168);	15	74	1036	5761	gene1913;gene2828;gene8486;gene6307;gene11547;gene11599;gene5086;gene13927;gene9016;gene510;gene5965;gene8304;gene11853;gene1968;gene7419
Molecular Function: alpha-mannosidase activity (GO:0004559);	1	2	1036	5761	gene6826
Molecular Function: binding (GO:0005488);	46	277	1036	5761	gene6053;gene11637;gene11777;gene5485;gene3754;gene515;gene4527;gene9488;gene5035;gene13239;gene9237;gene6435;gene11092;gene655;gene2566;gene3613;gene1270;gene2049;gene8307;gene4700;gene12083;gene5873;gene8857;gene9250;gene5445;gene5033;gene3347;gene13322;gene8760;gene9329;gene4848;gene14411;gene13338;gene1154;gene6826;gene1469;gene5674;gene8984;gene2970;gene5436;gene5075;gene14435;gene331;gene10…
Molecular Function: aminoacyl-tRNA editing activity (GO:0002161);	1	5	1036	5761	gene3778
Molecular Function: hydrolase activity, acting on ester bonds (GO:0016788);	10	36	1036	5761	gene8307;gene12102;gene3709;gene11807;gene10634;gene2566;gene1270;gene8290;gene6545;gene6490
Molecular Function: eukaryotic translation initiation factor 2alpha kinase activity (GO:0004694);	1	6	1036	5761	gene7315
Molecular Function: urate transmembrane transporter activity (GO:0015143);	1	1	1036	5761	gene4600
Molecular Function: beta-galactosidase activity (GO:0004565);	5	12	1036	5761	gene11151;gene3891;gene1203;gene13004;gene7234
Molecular Function: RNA-DNA hybrid ribonuclease activity (GO:0004523);	7	156	1036	5761	gene4066;gene13376;gene11805;gene6584;gene7236;gene1118;gene2577
Molecular Function: Ras GTPase activator activity (GO:0005099);	1	2	1036	5761	gene3550
Molecular Function: phenylacetate hydroxylase activity (GO:0018631);	1	3	1036	5761	gene515
Molecular Function: proline dehydrogenase activity (GO:0004657);	1	2	1036	5761	gene11186
Molecular Function: alcohol oxidase activity (GO:0047639);	1	1	1036	5761	gene14391
Molecular Function: ammonium transmembrane transporter activity (GO:0008519);	2	3	1036	5761	gene7902;gene9012
Molecular Function: L-valine transaminase activity (GO:0052655);	1	1	1036	5761	gene8191
Molecular Function: nucleoside-triphosphatase activity (GO:0017111);	10	60	1036	5761	gene4796;gene6604;gene6773;gene6878;gene4215;gene9964;gene4502;gene14345;gene7599;gene8531
Molecular Function: hexose transmembrane transporter activity (GO:0015149);	3	11	1036	5761	gene7220;gene2598;gene5741
Molecular Function: sequence-specific DNA binding transcription factor activity (GO:0003700);	19	93	1036	5761	gene3994;gene38;gene5203;gene13223;gene9809;gene14220;gene8704;gene3330;gene12999;gene1630;gene9237;gene10816;gene5940;gene11068;gene3034;gene8006;gene10771;gene10423;gene7435
Molecular Function: thymidine phosphorylase activity (GO:0009032);	1	1	1036	5761	gene11615
Molecular Function: metal ion transmembrane transporter activity (GO:0046873);	3	12	1036	5761	gene2158;gene8451;gene6317
Molecular Function: integrin binding (GO:0005178);	1	1	1036	5761	gene6316
Molecular Function: phosphoribosyl-AMP cyclohydrolase activity (GO:0004635);	1	1	1036	5761	gene2724
Molecular Function: formate-tetrahydrofolate ligase activity (GO:0004329);	1	1	1036	5761	gene11400
Molecular Function: transferase activity (GO:0016740);	31	176	1036	5761	gene7850;gene3611;gene9948;gene13687;gene6041;gene14324;gene6804;gene6600;gene9249;gene3337;gene3760;gene1033;gene3523;gene1392;gene8307;gene2566;gene2301;gene8191;gene773;gene1270;gene7622;gene14147;gene4983;gene13135;gene3595;gene5694;gene9430;gene1706;gene4527;gene861;gene122
Molecular Function: rRNA binding (GO:0019843);	6	13	1036	5761	gene1534;gene1406;gene12582;gene14463;gene9771;gene1766
Molecular Function: flavin adenine dinucleotide binding (GO:0050660);	30	105	1036	5761	gene6457;gene13243;gene10679;gene8300;gene1361;gene7589;gene6608;gene14391;gene1424;gene11146;gene2744;gene131;gene8305;gene3773;gene14356;gene14411;gene6433;gene6215;gene2438;gene4598;gene8526;gene14281;gene7850;gene4191;gene8114;gene10243;gene11117;gene8894;gene6770;gene8303
Molecular Function: glycogen (starch) synthase activity (GO:0004373);	1	2	1036	5761	gene14094
Molecular Function: cytochrome-c peroxidase activity (GO:0004130);	1	2	1036	5761	gene1818
Molecular Function: alanine-tRNA ligase activity (GO:0004813);	1	2	1036	5761	gene6454
Molecular Function: hydrolase activity, hydrolyzing O-glycosyl compounds (GO:0004553);	37	124	1036	5761	gene1529;gene10720;gene8604;gene1657;gene14443;gene5455;gene14442;gene761;gene749;gene7606;gene13284;gene12801;gene6811;gene8979;gene1203;gene3370;gene5631;gene10261;gene8542;gene5877;gene2474;gene6460;gene1828;gene12507;gene5902;gene11040;gene1820;gene10605;gene9246;gene14557;gene4052;gene12925;gene14058;gene7323;gene6066;gene11537;gene6422
Molecular Function: peptidyl-prolyl cis-trans isomerase activity (GO:0003755);	2	16	1036	5761	gene13611;gene8915
Molecular Function: double-stranded DNA binding (GO:0003690);	1	5	1036	5761	gene10771
Molecular Function: S-methyl-5-thioadenosine phosphorylase activity (GO:0017061);	1	1	1036	5761	gene11615
Molecular Function: purine nucleobase binding (GO:0002060);	1	1	1036	5761	gene4600
Molecular Function: organic cyclic compound binding (GO:0097159);	6	67	1036	5761	gene8988;gene9035;gene10837;gene6215;gene7850;gene10025
Molecular Function: cytidylate kinase activity (GO:0004127);	1	1	1036	5761	gene13039
Molecular Function: guanylate kinase activity (GO:0004385);	1	1	1036	5761	gene3880
Molecular Function: (deoxy)adenylate kinase activity (GO:0047506);	1	1	1036	5761	gene13039
Molecular Function: phosphoric diester hydrolase activity (GO:0008081);	2	18	1036	5761	gene9201;gene8797
Molecular Function: Rho guanyl-nucleotide exchange factor activity (GO:0005089);	3	6	1036	5761	gene9803;gene667;gene10291
Molecular Function: catechol 1,2-dioxygenase activity (GO:0018576);	1	3	1036	5761	gene9554
Molecular Function: serine-type peptidase activity (GO:0008236);	5	15	1036	5761	gene5063;gene514;gene5615;gene6560;gene10152
Molecular Function: arabinan endo-1,5-alpha-L-arabinosidase activity (GO:0046558);	1	1	1036	5761	gene2372
Molecular Function: nucleic acid binding (GO:0003676);	34	342	1036	5761	gene7083;gene9977;gene7027;gene8290;gene8988;gene14460;gene8797;gene5385;gene863;gene12280;gene11398;gene5510;gene6390;gene13422;gene11203;gene12533;gene9809;gene4438;gene2301;gene8043;gene13939;gene4215;gene13187;gene516;gene13083;gene12931;gene1988;gene6781;gene6068;gene5925;gene8915;gene12956;gene14519;gene12623
Molecular Function: oxo-acid-lyase activity (GO:0016833);	1	2	1036	5761	gene5521
Molecular Function: hydrolase activity, acting on carbon-nitrogen (but not peptide) bonds, in linear amides (GO:0016811);	3	22	1036	5761	gene2479;gene9250;gene11777
Molecular Function: alpha-L-arabinofuranosidase activity (GO:0046556);	3	4	1036	5761	gene11848;gene12925;gene14480
Molecular Function: squalene synthase activity (GO:0051996);	1	1	1036	5761	gene11916
Molecular Function: ATP citrate synthase activity (GO:0003878);	1	2	1036	5761	gene7615
Molecular Function: NAD binding (GO:0051287);	12	27	1036	5761	gene4826;gene13740;gene11427;gene2724;gene9921;gene9052;gene12912;gene5587;gene616;gene2176;gene8036;gene6704
Molecular Function: serine-type carboxypeptidase activity (GO:0004185);	4	12	1036	5761	gene9580;gene853;gene5271;gene1986
Molecular Function: protein binding (GO:0005515);	10	47	1036	5761	gene6784;gene4935;gene6730;gene12505;gene9653;gene12529;gene5847;gene14097;gene5306;gene3762
Molecular Function: histidinol dehydrogenase activity (GO:0004399);	1	1	1036	5761	gene2724
Molecular Function: mismatched DNA binding (GO:0030983);	1	13	1036	5761	gene10142
Molecular Function: proton-transporting ATPase activity, rotational mechanism (GO:0046961);	9	19	1036	5761	gene9415;gene13029;gene12839;gene4885;gene5240;gene6793;gene9495;gene6794;gene2651
Molecular Function: acidic amino acid transmembrane transporter activity (GO:0015172);	2	5	1036	5761	gene12474;gene818
Molecular Function: small molecule binding (GO:0036094);	2	4	1036	5761	gene861;gene7850
Molecular Function: catalytic activity (GO:0003824);	54	331	1036	5761	gene10704;gene9813;gene1255;gene5649;gene8815;gene7298;gene2771;gene4018;gene12242;gene10012;gene8984;gene1310;gene6167;gene12664;gene5245;gene9366;gene4937;gene386;gene10977;gene5874;gene2556;gene14476;gene403;gene4278;gene2744;gene2373;gene9262;gene5024;gene2022;gene5207;gene1807;gene2775;gene9987;gene3489;gene9745;gene880;gene3360;gene11197;gene10648;gene4623;gene857;gene5977;gene5521;gene1339…
Molecular Function: cystathionine beta-synthase activity (GO:0004122);	2	3	1036	5761	gene6600;gene5676
Molecular Function: amidase activity (GO:0004040);	1	3	1036	5761	gene11777
Molecular Function: L-cysteine desulfhydrase activity (GO:0080146);	1	1	1036	5761	gene13135
Molecular Function: N,N-dimethylaniline monooxygenase activity (GO:0004499);	2	7	1036	5761	gene6457;gene11146
Molecular Function: 3-hydroxyacyl-CoA dehydrogenase activity (GO:0003857);	1	3	1036	5761	gene3725
Molecular Function: electron transporter, transferring electrons within CoQH2-cytochrome c reductase complex activity (GO:0045153);	1	1	1036	5761	gene1683
Molecular Function: rRNA primary transcript binding (GO:0042134);	1	1	1036	5761	gene13535
Molecular Function: helicase activity (GO:0004386);	3	40	1036	5761	gene6507;gene5925;gene6068
Molecular Function: 5-amino-6-(5-phosphoribosylamino)uracil reductase activity (GO:0008703);	1	1	1036	5761	gene302
Molecular Function: phosphorelay response regulator activity (GO:0000156);	8	23	1036	5761	gene5776;gene12044;gene8937;gene12714;gene1586;gene6991;gene8321;gene1718
Molecular Function: mannitol 2-dehydrogenase (NADP+) activity (GO:0050085);	2	7	1036	5761	gene3725;gene5559
Molecular Function: UDP-glucose 4-epimerase activity (GO:0003978);	1	2	1036	5761	gene10241
Molecular Function: transporter activity (GO:0005215);	20	65	1036	5761	gene10100;gene9273;gene8189;gene10919;gene5898;gene12164;gene8531;gene1141;gene14353;gene11158;gene2855;gene8853;gene9910;gene7317;gene4600;gene14122;gene734;gene9587;gene3614;gene8573
Molecular Function: actin binding (GO:0003779);	3	29	1036	5761	gene10025;gene14627;gene7046
Molecular Function: phosphoketolase activity (GO:0050193);	1	1	1036	5761	gene8651
Molecular Function: phosphatidylserine decarboxylase activity (GO:0004609);	2	3	1036	5761	gene4428;gene10328
Molecular Function: carbamoyl-phosphate synthase (ammonia) activity (GO:0004087);	1	1	1036	5761	gene6341
Molecular Function: high molecular weight kininogen binding (GO:0030985);	1	2	1036	5761	gene6316
Molecular Function: phosphoribosylformylglycinamidine synthase activity (GO:0004642);	1	1	1036	5761	gene13248
Molecular Function: acetylxylan esterase activity (GO:0046555);	1	3	1036	5761	gene6811
Molecular Function: L-xylulose reductase (NADP+) activity (GO:0050038);	2	3	1036	5761	gene5559;gene3725
Molecular Function: acid-amino acid ligase activity (GO:0016881);	4	24	1036	5761	gene10012;gene9907;gene8621;gene3611
Molecular Function: leucine-tRNA ligase activity (GO:0004823);	1	2	1036	5761	gene3778
Molecular Function: phospholipid binding (GO:0005543);	8	35	1036	5761	gene5689;gene13767;gene14514;gene10861;gene3224;gene10260;gene8857;gene2923
Molecular Function: transition metal ion binding (GO:0046914);	2	10	1036	5761	gene10599;gene5889
Molecular Function: potassium channel activity (GO:0005267);	1	2	1036	5761	gene11636
Molecular Function: protein kinase binding (GO:0019901);	1	14	1036	5761	gene10646
Molecular Function: catalase activity (GO:0004096);	6	8	1036	5761	gene4935;gene12178;gene5306;gene12505;gene9328;gene14097
Molecular Function: cofactor binding (GO:0048037);	3	9	1036	5761	gene13740;gene7615;gene10418
Molecular Function: sterol 24-C-methyltransferase activity (GO:0003838);	1	1	1036	5761	gene10965
Molecular Function: drug transporter activity (GO:0090484);	1	9	1036	5761	gene11637
Molecular Function: fibrinogen binding (GO:0070051);	4	9	1036	5761	gene10232;gene6316;gene1203;gene7234
Molecular Function: UDP-glucose 4,6-dehydratase activity (GO:0050377);	1	1	1036	5761	gene14197
Molecular Function: sequence-specific DNA binding (GO:0043565);	18	81	1036	5761	gene3994;gene8961;gene7446;gene5203;gene13223;gene8704;gene14220;gene5675;gene12999;gene10816;gene5940;gene1630;gene8006;gene11068;gene3034;gene10771;gene10423;gene7435
Molecular Function: NAD+ binding (GO:0070403);	2	13	1036	5761	gene5925;gene6730
Molecular Function: adenylate cyclase activity (GO:0004016);	1	3	1036	5761	gene8760
Molecular Function: carbohydrate binding (GO:0030246);	14	29	1036	5761	gene12507;gene13458;gene5902;gene6770;gene5024;gene5874;gene3665;gene13209;gene9829;gene9196;gene12760;gene14557;gene8894;gene14054
Molecular Function: succinate-semialdehyde dehydrogenase (NAD+) activity (GO:0004777);	1	1	1036	5761	gene8171
Molecular Function: sulfate adenylyltransferase (ATP) activity (GO:0004781);	1	1	1036	5761	gene10078
Molecular Function: oxidoreductase activity, acting on the CH-CH group of donors, NAD or NADP as acceptor (GO:0016628);	1	2	1036	5761	gene7187
Molecular Function: protein dimerization activity (GO:0046983);	6	23	1036	5761	gene10771;gene4527;gene12989;gene136;gene302;gene12352
Molecular Function: arylsulfatase activity (GO:0004065);	1	1	1036	5761	gene10101
Molecular Function: cellulose binding (GO:0030248);	9	30	1036	5761	gene1657;gene6460;gene749;gene5455;gene12801;gene14443;gene14058;gene6811;gene14442
Molecular Function: GTP binding (GO:0005525);	19	105	1036	5761	gene12996;gene14262;gene1468;gene7789;gene9444;gene4478;gene4455;gene11563;gene9653;gene5264;gene12775;gene7615;gene11922;gene12769;gene13734;gene2172;gene13599;gene9554;gene9225
Molecular Function: ligase activity, forming carbon-nitrogen bonds (GO:0016879);	3	16	1036	5761	gene11777;gene13856;gene9250
Molecular Function: trans-hexaprenyltranstransferase activity (GO:0000010);	1	1	1036	5761	gene3337
Molecular Function: lactate 2-monooxygenase activity (GO:0050040);	1	1	1036	5761	gene10564
Molecular Function: N2-acetyl-L-ornithine:2-oxoglutarate 5-aminotransferase activity (GO:0003992);	2	2	1036	5761	gene3480;gene3723
Molecular Function: cation transmembrane transporter activity (GO:0008324);	1	12	1036	5761	gene12391
Molecular Function: ferric iron binding (GO:0008199);	1	6	1036	5761	gene9554
Molecular Function: nickel cation binding (GO:0016151);	1	4	1036	5761	gene8420
Molecular Function: amino acid transmembrane transporter activity (GO:0015171);	12	45	1036	5761	gene12474;gene11939;gene7834;gene6654;gene9005;gene9423;gene2228;Scl_newGene_221;gene3970;gene508;gene818;gene8382
Molecular Function: NADPH binding (GO:0070402);	1	1	1036	5761	gene6730
Molecular Function: farnesyltranstransferase activity (GO:0004311);	1	2	1036	5761	gene3760
Molecular Function: monosaccharide transmembrane transporter activity (GO:0015145);	3	5	1036	5761	gene1327;gene1085;gene12955
