# Supplementary material for: The SsAtg1 Activating Autophagy Is Required for Sclerotia Formation and Pathogenicity in Sclerotinia sclerotiorum
Source: J Fungi (Basel). 2022 Dec 17;8(12):1314. doi: 10.3390/jof8121314 (PMC9787769; doi:10.3390/jof8121314)
Supplement: Supplementary file 1 [file jof-08-01314-s001.zip › Tables S3--S9.xlsx]

## Sheet: S3melanin
#ID	FDR	log2FC	regulated	COG_class	COG_class_annotation	GO_annotation	KEGG_annotation	Swissprot_annotation	nr_annotation	homologous gene
gene3725	5.08793e-19	3.47608	up	[IQR]	--	Molecular Function: 3-hydroxyacyl-CoA dehydrogenase activity (GO:0003857);; Molecular Function: enoyl-CoA hydratase activity (GO:0004300);; Cellular Component: peroxisome (GO:0005777);; Biological Process: xylulose metabolic process (GO:0005997);; Molecular Function: oxidoreductase activity (GO:0016491);; Biological Process: hexose metabolic process (GO:0019318);; Biological Process: mannitol met…	K00059|0.0|ssl:SS1G_10677|similar to tetrahydroxynaphthalene reductase	Trihydroxynaphthalene reductase GN=THR1 OS=Colletotrichum orbiculare (strain 104-T / ATCC 96160 / CBS 514.97 / PE=3 SV=4	hypothetical protein SS1G_10677 [Sclerotinia sclerotiorum 1980]	THR1
gene1262	0.00479225	1.20843	up	--	--	Molecular Function: scytalone dehydratase activity (GO:0030411);; Biological Process: melanin biosynthetic process (GO:0042438);; Biological Process: mycelium development (GO:0043581);; Biological Process: sporulation (GO:0043934);; Biological Process: anatomical structure formation involved in morphogenesis (GO:0048646);;	--	Probable scytalone dehydratase GN=arp1 OS=Neosartorya fumigata (strain ATCC MYA-4609 / Af293 / CBS 101355 / FGSC PE=2 SV=1	hypothetical protein SS1G_13314 [Sclerotinia sclerotiorum 1980]	SCD1
gene12789	0.000616476	1.30957	up	[S]	Function unknown	Biological Process: cellular aromatic compound metabolic process (GO:0006725);; Molecular Function: ferrous iron binding (GO:0008198);; Molecular Function: zinc ion binding (GO:0008270);; Molecular Function: oxidoreductase activity, acting on single donors with incorporation of molecular oxygen, incorporation of two atoms of oxygen (GO:0016702);; Biological Process: oxidation-reduction process (G…	--	4,5-DOPA dioxygenase extradiol-like protein GN=SPBC1709.16c OS=Schizosaccharomyces pombe (strain 972 / ATCC 24843) PE=3 SV=2	hypothetical protein SS1G_01361 [Sclerotinia sclerotiorum 1980]
gene9958	4.51e-05	1.47294	up	[Q]	Secondary metabolites biosynthesis, transport and catabolism	Molecular Function: copper ion binding (GO:0005507);; Biological Process: metabolic process (GO:0008152);; Molecular Function: oxidoreductase activity (GO:0016491);; Biological Process: oxidation-reduction process (GO:0055114);;	--	Laccase-2 (Precursor) GN=lcc2 OS=Botryotinia fuckeliana (Noble rot fungus) PE=2 SV=1	hypothetical protein SS1G_04196 [Sclerotinia sclerotiorum 1980]	LCC2
gene1409	4.28051e-06	3.23541	up	[Q]	Secondary metabolites biosynthesis, transport and catabolism	Molecular Function: copper ion binding (GO:0005507);; Molecular Function: oxidoreductase activity (GO:0016491);; Cellular Component: extraorganismal space (GO:0043245);; Biological Process: cellular metabolic process (GO:0044237);; Molecular Function: hydroquinone:oxygen oxidoreductase activity (GO:0052716);; Biological Process: oxidation-reduction process (GO:0055114);; Biological Process: organ…	--	Laccase-2 (Precursor) GN=lcc2 OS=Botryotinia fuckeliana (Noble rot fungus) PE=2 SV=1	hypothetical protein SS1G_13036 [Sclerotinia sclerotiorum 1980]	LCC2
gene2377	1.84636e-06	1.70953	up	[Q]	Secondary metabolites biosynthesis, transport and catabolism	Molecular Function: copper ion binding (GO:0005507);; Cellular Component: extracellular region (GO:0005576);; Cellular Component: extraorganismal space (GO:0043245);; Biological Process: lignin catabolic process (GO:0046274);; Molecular Function: hydroquinone:oxygen oxidoreductase activity (GO:0052716);; Biological Process: oxidation-reduction process (GO:0055114);;	--	Laccase-3 (Fragment) GN=lcc3 OS=Botryotinia fuckeliana (Noble rot fungus) PE=3 SV=1	hypothetical protein SS1G_11927 [Sclerotinia sclerotiorum 1980]	LCC3
gene9240	2.00971e-54	6.88938	up	[Q]	Secondary metabolites biosynthesis, transport and catabolism	Molecular Function: copper ion binding (GO:0005507);; Biological Process: metabolic process (GO:0008152);; Molecular Function: oxidoreductase activity (GO:0016491);; Biological Process: oxidation-reduction process (GO:0055114);;	--	Laccase-2 (Precursor) GN=lcc2 OS=Botryotinia fuckeliana (Noble rot fungus) PE=2 SV=1	laccase precursor [Sclerotinia sclerotiorum 1980]	LCC2
gene7186	1.78705e-16	3.41467	up	--	--	Molecular Function: binding (GO:0005488);; Biological Process: lipid metabolic process (GO:0006629);; Biological Process: metabolic process (GO:0008152);; Molecular Function: oxidoreductase activity (GO:0016491);; Molecular Function: transferase activity, transferring acyl groups (GO:0016746);; Molecular Function: transferase activity, transferring acyl groups other than amino-acyl groups (GO:001…	--	Lovastatin diketide synthase LovF GN=lovF OS=Aspergillus terreus PE=1 SV=1	hypothetical protein SS1G_07098 [Sclerotinia sclerotiorum 1980]	bcpks2
gene13239	1.1481e-08	2.27035	up	[Q]	Secondary metabolites biosynthesis, transport and catabolism	Molecular Function: binding (GO:0005488);; Molecular Function: zinc ion binding (GO:0008270);; Biological Process: lipid biosynthetic process (GO:0008610);; Biological Process: toxin biosynthetic process (GO:0009403);; Biological Process: catechol-containing compound biosynthetic process (GO:0009713);; Molecular Function: oxidoreductase activity (GO:0016491);; Molecular Function: transferase acti…	--	Lovastatin diketide synthase LovF GN=lovF OS=Aspergillus terreus PE=1 SV=1	hypothetical protein SS1G_01807 [Sclerotinia sclerotiorum 1980]	bcpks2
gene11092	4.94185e-50	6.35756	up	[Q]	Secondary metabolites biosynthesis, transport and catabolism	Molecular Function: binding (GO:0005488);; Biological Process: lipid metabolic process (GO:0006629);; Molecular Function: zinc ion binding (GO:0008270);; Cellular Component: fungal-type cell wall (GO:0009277);; Molecular Function: oxidoreductase activity (GO:0016491);; Molecular Function: transferase activity, transferring acyl groups other than amino-acyl groups (GO:0016747);; Biological Process…	--	Lovastatin diketide synthase LovF GN=lovF OS=Aspergillus terreus PE=1 SV=1	hypothetical protein SS1G_03591 [Sclerotinia sclerotiorum 1980]	bcpks21
gene1270	7.84561e-06	2.68431	up	[Q]	Secondary metabolites biosynthesis, transport and catabolism	Molecular Function: 3-oxoacyl-[acyl-carrier-protein] synthase activity (GO:0004315);; Molecular Function: 3-oxoacyl-[acyl-carrier-protein] reductase (NADPH) activity (GO:0004316);; Molecular Function: binding (GO:0005488);; Biological Process: fatty acid biosynthetic process (GO:0006633);; Molecular Function: NADH dehydrogenase (ubiquinone) activity (GO:0008137);; Biological Process: biosynthetic…	--	Conidial yellow pigment biosynthesis polyketide synthase GN=wA OS=Emericella nidulans (strain FGSC A4 / ATCC 38163 / CBS 112.46 / NRRL PE=1 SV=2	hypothetical protein SS1G_13322 [Sclerotinia sclerotiorum 1980]	PKS13

## Sheet: S4 cell wall
#ID	FDR	log2FC	regulated	COG_class	COG_class_annotation	GO_annotation	KEGG_annotation	Swissprot_annotation	nr_annotation
gene13822	5.78693e-07	6.64728	up	--	--	Molecular Function: structural constituent of cell wall (GO:0005199);; Cellular Component: extracellular region (GO:0005576);; Cellular Component: cell wall (GO:0005618);; Cellular Component: yeast-form cell wall (GO:0030445);; Biological Process: filamentous growth (GO:0030447);; Biological Process: fungal-type cell wall organization (GO:0031505);; Biological Process: cellular response to temper…	--	Cell wall mannoprotein PIR3 (Precursor) GN=PIR3 OS=Saccharomyces cerevisiae (strain YJM789) PE=3 SV=1	hypothetical protein SS1G_00274 [Sclerotinia sclerotiorum 1980]
gene5874	1.58005e-37	5.28536	up	--	--	Molecular Function: catalytic activity (GO:0003824);; Biological Process: carbohydrate metabolic process (GO:0005975);; Cellular Component: fungal-type cell wall (GO:0009277);; Cellular Component: membrane (GO:0016020);; Biological Process: carbohydrate catabolic process (GO:0016052);; Molecular Function: IgE binding (GO:0019863);; Molecular Function: carbohydrate binding (GO:0030246);; Biologica…	--	Cell wall protein AWA1 (Precursor) GN=AWA1 OS=Saccharomyces cerevisiae (strain Kyokai no. 7 / NBRC 101557) PE=1 SV=1	hypothetical protein SS1G_09115 [Sclerotinia sclerotiorum 1980]						putative integral membrane protein [Botrytis cinerea BcDW1]
gene13944	2.48711e-08	4.40856	up	--	--	Cellular Component: membrane (GO:0016020);; Cellular Component: cell periphery (GO:0071944);;	--	Cell wall protein IFF6 (Precursor) GN=IFF6 OS=Candida albicans (strain SC5314 / ATCC MYA-2876) PE=1 SV=1	hypothetical protein SS1G_00394 [Sclerotinia sclerotiorum 1980]
gene13023	2.12251e-05	3.99357	up	--	--	--	--	Cell wall integrity and stress response component 4 (Precursor) GN=WSC4 OS=Saccharomyces cerevisiae (strain ATCC 204508 / S288c) PE=1 SV=1	hypothetical protein SS1G_01590 [Sclerotinia sclerotiorum 1980]
gene2379	7.90673e-22	3.54663	up	--	--	--	--	Cell wall protein DAN4 (Precursor) GN=DAN4 OS=Saccharomyces cerevisiae (strain ATCC 204508 / S288c) PE=2 SV=1	predicted protein [Sclerotinia sclerotiorum 1980]
gene13871	1.21791e-13	2.98575	up	[M]	Cell wall/membrane/envelope biogenesis	Molecular Function: glucan exo-1,3-beta-glucosidase activity (GO:0004338);; Cellular Component: extracellular region (GO:0005576);; Biological Process: cytokinesis, completion of separation (GO:0007109);; Cellular Component: cell surface (GO:0009986);; Biological Process: cell wall macromolecule catabolic process (GO:0016998);; Molecular Function: glucan endo-1,3-beta-glucanase activity, C-3 subs…	--	Endo-1,3(4)-beta-glucanase 1 (Precursor) GN=eng1 OS=Schizosaccharomyces pombe (strain 972 / ATCC 24843) PE=3 SV=1	hypothetical protein SS1G_00321 [Sclerotinia sclerotiorum 1980]
gene7384	8.09986e-09	2.47181	up	--	--	Biological Process: cellular bud site selection (GO:0000282);; Molecular Function: chitinase activity (GO:0004568);; Cellular Component: extracellular region (GO:0005576);; Biological Process: cytokinesis, completion of separation (GO:0007109);; Cellular Component: cell surface (GO:0009986);; Cellular Component: membrane (GO:0016020);; Cellular Component: cell periphery (GO:0071944);;	--	Covalently-linked cell wall protein 14 (Precursor) GN=SSR1 OS=Candida albicans (strain SC5314 / ATCC MYA-2876) PE=1 SV=1	hypothetical protein SS1G_07295 [Sclerotinia sclerotiorum 1980]
gene8540	7.47617e-07	2.33734	up	[M]	Cell wall/membrane/envelope biogenesis	--	--	Glycosyltransferase family A (GT-A) includes diverse families of glycosyl transferases with a common GT-A type structural fold ;Glycosyltransferases (GTs) are enzymes that synthesize oligosaccharides, polysaccharides, and glycoconjugates by transferring the sugar moiety from an activated nucleotide-sugar donor to an acceptor molecule, which may be a growing oligosaccharide, a lipid, or a protein.…	hypothetical protein SS1G_05913 [Sclerotinia sclerotiorum 1980]
gene4259	2.94427e-09	2.1947	up	--	--	--	--	Cell wall protein IFF6 (Precursor) GN=IFF6 OS=Candida albicans (strain SC5314 / ATCC MYA-2876) PE=1 SV=1	predicted protein [Sclerotinia sclerotiorum 1980]
gene5631	2.33454e-06	2.11922	up	--	--	Molecular Function: calcium-dependent cysteine-type endopeptidase activity (GO:0004198);; Molecular Function: histone acetyltransferase activity (GO:0004402);; Molecular Function: hydrolase activity, hydrolyzing O-glycosyl compounds (GO:0004553);; Cellular Component: extracellular region (GO:0005576);; Cellular Component: intracellular (GO:0005622);; Cellular Component: nucleus (GO:0005634);; Bio…	--	Cell wall integrity and stress response component 1 (Precursor) GN=wsc1 OS=Schizosaccharomyces pombe (strain 972 / ATCC 24843) PE=1 SV=3	hypothetical protein SS1G_08871 [Sclerotinia sclerotiorum 1980]
gene4727	3.65518e-05	2.10002	up	[M]	Cell wall/membrane/envelope biogenesis	Molecular Function: hydrolase activity (GO:0016787);; Molecular Function: hydrolase activity, acting on glycosyl bonds (GO:0016798);;	K01210|0.0|ssl:SS1G_09858|hypothetical protein	Glucan 1,3-beta-glucosidase (Precursor) GN=EXG1 OS=Cochliobolus carbonum (Bipolaris zeicola) PE=1 SV=1	hypothetical protein SS1G_09858 [Sclerotinia sclerotiorum 1980]
gene10393	2.82115e-07	1.99638	up	--	--	--	--	Cell wall protein RBR3 (Precursor) GN=RBR3 OS=Candida albicans (strain SC5314 / ATCC MYA-2876) PE=1 SV=2	hypothetical protein SS1G_04625 [Sclerotinia sclerotiorum 1980]
gene14627	0.000162329	1.79134	up	[M]	Cell wall/membrane/envelope biogenesis	Cellular Component: incipient cellular bud site (GO:0000131);; Cellular Component: hyphal tip (GO:0001411);; Molecular Function: actin binding (GO:0003779);; Molecular Function: chitin synthase activity (GO:0004100);; Cellular Component: prospore membrane (GO:0005628);; Cellular Component: plasma membrane (GO:0005886);; Cellular Component: cellular bud neck (GO:0005935);; Biological Process: chit…	K00698|0.0|ssl:SS1G_01076|similar to class IV chitin synthase	Chitin synthase 4 GN=chs-4 OS=Neurospora crassa (strain ATCC 24698 / 74-OR23-1A / CBS 708.71 / DSM PE=3 SV=3	hypothetical protein Chitin synthase [Sclerotinia sclerotiorum 1980]
gene14197	1.85476e-06	1.76287	up	[M]	Cell wall/membrane/envelope biogenesis	Molecular Function: dTDP-glucose 4,6-dehydratase activity (GO:0008460);; Biological Process: nucleotide-sugar metabolic process (GO:0009225);; Molecular Function: UDP-glucose 4,6-dehydratase activity (GO:0050377);; Molecular Function: coenzyme binding (GO:0050662);;	K01710|0.0|ssl:SS1G_00646|hypothetical protein	Uncharacterized protein PB2B2.11 GN=SPBPB2B2.11 OS=Schizosaccharomyces pombe (strain 972 / ATCC 24843) PE=3 SV=1	conserved hypothetical protein [Sclerotinia sclerotiorum 1980]
gene797	3.13584e-05	1.61977	up	--	--	--	--	Cell wall protein TIR3 (Precursor) GN=TIR3 OS=Saccharomyces cerevisiae (strain ATCC 204508 / S288c) PE=2 SV=1	predicted protein [Sclerotinia sclerotiorum 1980]
gene13322	3.46432e-05	1.49896	up	[M]	Cell wall/membrane/envelope biogenesis	Biological Process: reproduction (GO:0000003);; Molecular Function: binding (GO:0005488);; Cellular Component: membrane (GO:0016020);; Biological Process: cellular component organization (GO:0016043);; Molecular Function: transferase activity, transferring hexosyl groups (GO:0016758);; Biological Process: sporulation (GO:0043934);; Cellular Component: intracellular part (GO:0044424);; Biological …	K00698|0.0|ssl:SS1G_01889|similar to chitin synthase class VII	Chitin synthase D GN=chsD OS=Neosartorya fumigata (strain ATCC MYA-4609 / Af293 / CBS 101355 / FGSC PE=3 SV=1	hypothetical protein SS1G_01889 [Sclerotinia sclerotiorum 1980]
gene10241	0.000105612	1.48793	up	[M]	Cell wall/membrane/envelope biogenesis	Molecular Function: UDP-glucose 4-epimerase activity (GO:0003978);; Biological Process: galactose metabolic process (GO:0006012);; Biological Process: metabolic process (GO:0008152);; Biological Process: cellular metabolic process (GO:0044237);; Molecular Function: coenzyme binding (GO:0050662);;	K01784|0.0|ssl:SS1G_04477|hypothetical protein	Aldose 1-epimerase GN=gal10 OS=Schizosaccharomyces pombe (strain 972 / ATCC 24843) PE=3 SV=1	hypothetical protein SS1G_04477 [Sclerotinia sclerotiorum 1980]
gene10647	0.000109086	1.39827	up	[M]	Cell wall/membrane/envelope biogenesis	Cellular Component: Golgi apparatus (GO:0005794);; Biological Process: N-glycan processing (GO:0006491);; Biological Process: cellular response to starvation (GO:0009267);; Molecular Function: transferase activity, transferring glycosyl groups (GO:0016757);; Biological Process: cellular response to heat (GO:0034605);; Biological Process: filamentous growth of a population of unicellular organisms…	K05528|0.0|ssl:SS1G_03158|hypothetical protein	Initiation-specific alpha-1,6-mannosyltransferase {ECO:0000305} OS=Candida albicans (strain SC5314 / ATCC MYA-2876) PE=3 SV=1	hypothetical protein SS1G_03158 [Sclerotinia sclerotiorum 1980]
gene6818	0.004986	1.38233	up	[M]	Cell wall/membrane/envelope biogenesis	Cellular Component: hyphal tip (GO:0001411);; Cellular Component: cellular bud neck (GO:0005935);; Biological Process: establishment or maintenance of cell polarity (GO:0007163);; Molecular Function: cytoskeletal protein binding (GO:0008092);; Cellular Component: actin cytoskeleton (GO:0015629);; Biological Process: cytokinetic process (GO:0032506);; Biological Process: response to starvation (GO…	--	Actin cytoskeleton-regulatory complex protein pan1 GN=pan1 OS=Neosartorya fischeri (strain ATCC 1020 / DSM 3700 / FGSC A1164 / NRRL PE=3 SV=1	predicted protein [Sclerotinia sclerotiorum 1980]
gene3358	0.00312532	1.29087	up	--	--	Cellular Component: cell part (GO:0044464);;	--	Cell wall protein AWA1 (Precursor) GN=AWA1 OS=Saccharomyces cerevisiae (strain Kyokai no. 7 / NBRC 101557) PE=1 SV=1	hypothetical protein SS1G_11108 [Sclerotinia sclerotiorum 1980]
gene11417	0.000640188	1.25084	up	--	--	--	--	Cell wall integrity and stress response component 1 (Precursor) GN=wsc1 OS=Schizosaccharomyces pombe (strain 972 / ATCC 24843) PE=1 SV=3	predicted protein [Sclerotinia sclerotiorum 1980]
gene195	0.00296638	1.18443	up	--	--	--	--	Cell wall protein RBR3 (Precursor) GN=RBR3 OS=Candida albicans (strain SC5314 / ATCC MYA-2876) PE=1 SV=2	hypothetical protein SS1G_14357 [Sclerotinia sclerotiorum 1980]
gene10025	0.00252861	1.1725	up	[M]	Cell wall/membrane/envelope biogenesis	Cellular Component: incipient cellular bud site (GO:0000131);; Cellular Component: hyphal tip (GO:0001411);; Molecular Function: actin binding (GO:0003779);; Molecular Function: chitin synthase activity (GO:0004100);; Cellular Component: prospore membrane (GO:0005628);; Cellular Component: cellular bud neck (GO:0005935);; Biological Process: chitin biosynthetic process (GO:0006031);; Biological P…	K00698|0.0|ssl:SS1G_04263|similar to class IV chitin synthase	Chitin synthase 4 GN=chs-4 OS=Neurospora crassa (strain ATCC 24698 / 74-OR23-1A / CBS 708.71 / DSM PE=3 SV=3	hypothetical protein SS1G_04263 [Sclerotinia sclerotiorum 1980]
gene5203	0.00836911	1.03114	up	--	--	Molecular Function: sequence-specific DNA binding transcription factor activity (GO:0003700);; Biological Process: regulation of transcription, DNA-templated (GO:0006355);; Molecular Function: sequence-specific DNA binding (GO:0043565);; Biological Process: single-organism process (GO:0044699);;	--	Cell wall protein IFF6 (Precursor) GN=IFF6 OS=Candida albicans (strain SC5314 / ATCC MYA-2876) PE=1 SV=1	predicted protein [Sclerotinia sclerotiorum 1980]
gene3159	0.0091351	1.15918	up	--	--	Molecular Function: metal ion binding (GO:0046872);;	--	Chitinase-like protein PB1E7.04c (Precursor) GN=SPAPB1E7.04c OS=Schizosaccharomyces pombe (strain 972 / ATCC 24843) PE=3 SV=1	hypothetical protein SS1G_11664 [Sclerotinia sclerotiorum 1980]
gene10641	0.000719507	1.23987	up	--	--	Cellular Component: endoplasmic reticulum membrane (GO:0005789);; Biological Process: protein folding (GO:0006457);; Biological Process: ER to Golgi vesicle-mediated transport (GO:0006888);; Biological Process: pathogenesis (GO:0009405);; Biological Process: protein transport (GO:0015031);; Cellular Component: integral component of membrane (GO:0016021);; Biological Process: fungal-type cell wall…	--	Chitin synthase export chaperone GN=chs7 OS=Fusarium oxysporum f. sp. lycopersici (strain 4287 / CBS 123668 / FGSC PE=3 SV=1	hypothetical protein SS1G_03152 [Sclerotinia sclerotiorum 1980]
gene5546	0.0027331	1.57436	up	--	--	Molecular Function: hydrolase activity (GO:0016787);; Cellular Component: cell part (GO:0044464);; Biological Process: single-organism cellular process (GO:0044763);;	--	Chitinase-like protein PB1E7.04c (Precursor) GN=SPAPB1E7.04c OS=Schizosaccharomyces pombe (strain 972 / ATCC 24843) PE=3 SV=1	predicted protein [Sclerotinia sclerotiorum 1980]
gene8425	2.42094e-05	1.57693	up	--	--	--	--	Chitinase-like protein PB1E7.04c (Precursor) GN=SPAPB1E7.04c OS=Schizosaccharomyces pombe (strain 972 / ATCC 24843) PE=3 SV=1	hypothetical protein SS1G_05800 [Sclerotinia sclerotiorum 1980]
gene9026	0.00800816	1.63951	up	[G]	Carbohydrate transport and metabolism	Molecular Function: hydrolase activity, acting on carbon-nitrogen (but not peptide) bonds (GO:0016810);; Biological Process: xylan catabolic process (GO:0045493);;	--	Chitin deacetylase 1 (Precursor) GN=CDA1 OS=Saccharomyces cerevisiae (strain ATCC 204508 / S288c) PE=1 SV=1	hypothetical protein SS1G_04898 [Sclerotinia sclerotiorum 1980]
gene10334	0.000860277	1.81142	up	--	--	--	--	Chitinase-like protein PB1E7.04c (Precursor) GN=SPAPB1E7.04c OS=Schizosaccharomyces pombe (strain 972 / ATCC 24843) PE=3 SV=1	hypothetical protein SS1G_04569 [Sclerotinia sclerotiorum 1980]
gene2746	1.74846e-12	2.77871	up	--	--	Cellular Component: cell part (GO:0044464);;	--	Chitinase-like protein PB1E7.04c (Precursor) GN=SPAPB1E7.04c OS=Schizosaccharomyces pombe (strain 972 / ATCC 24843) PE=3 SV=1	hypothetical protein SS1G_12291 [Sclerotinia sclerotiorum 1980]
gene9829	0.003112	-1.2292	down	[M]	Cell wall/membrane/envelope biogenesis	Molecular Function: glutamine-fructose-6-phosphate transaminase (isomerizing) activity (GO:0004360);; Biological Process: cell wall chitin biosynthetic process (GO:0006038);; Biological Process: glucosamine biosynthetic process (GO:0006042);; Biological Process: protein N-linked glycosylation (GO:0006487);; Molecular Function: carbohydrate binding (GO:0030246);; Biological Process: hyphal growth …	K00820|0.0|ssl:SS1G_04070|similar to glutamine-fructose-6-phosphate transaminase	Glutamine--fructose-6-phosphate aminotransferase [isomerizing] GN=GFA1 OS=Saccharomyces cerevisiae (strain ATCC 204508 / S288c) PE=1 SV=4	hypothetical protein SS1G_04070 [Sclerotinia sclerotiorum 1980]						GFA1
gene7323	0.00072875	-1.26683	down	--	--	Molecular Function: hydrolase activity, hydrolyzing O-glycosyl compounds (GO:0004553);; Cellular Component: fungal-type cell wall (GO:0009277);; Biological Process: cytokinetic process (GO:0032506);; Cellular Component: anchored component of plasma membrane (GO:0046658);; Biological Process: cell wall organization (GO:0071555);; Biological Process: organic substance metabolic process (GO:0071704)…	--	Cell wall integrity and stress response component 2 (Precursor) GN=WSC2 OS=Saccharomyces cerevisiae (strain ATCC 204508 / S288c) PE=1 SV=1	hypothetical protein SS1G_07234 [Sclerotinia sclerotiorum 1980]
gene12389	0.00153608	-1.37259	down	[M]	Cell wall/membrane/envelope biogenesis	Molecular Function: transferase activity, transferring glycosyl groups (GO:0016757);;	K03842|0.0|ssl:SS1G_02996|hypothetical protein	Chitobiosyldiphosphodolichol beta-mannosyltransferase GN=ALG1 OS=Yarrowia lipolytica (strain CLIB 122 / E 150) PE=3 SV=1	hypothetical protein SS1G_02996 [Sclerotinia sclerotiorum 1980]						Bcalg1
gene6359	0.000225492	-1.39034	down	--	--	--	--	Cell wall integrity and stress response component 2 (Precursor) GN=WSC2 OS=Saccharomyces cerevisiae (strain ATCC 204508 / S288c) PE=1 SV=1	hypothetical protein SS1G_08571 [Sclerotinia sclerotiorum 1980]
gene12910	2.53089e-05	-1.97836	down	[M]	Cell wall/membrane/envelope biogenesis	Biological Process: lipid biosynthetic process (GO:0008610);;	K00574|0.0|ssl:SS1G_01478|similar to cyclopropane-fatty-acyl-phospholipid synthase	sterol 24-C-methyltransferase [Saccharomyces cerevisiae S288C]	hypothetical protein SS1G_01478 [Sclerotinia sclerotiorum 1980]						ERG6
gene5684	1.66087e-08	-2.11742	down	[M]	Cell wall/membrane/envelope biogenesis	--	--	LrgB-like family ;The two products of the lrgAB operon are potential membrane proteins, and LrgA and LrgB are both thought to control of murein hydrolase activity and penicillin tolerance.	hypothetical protein SS1G_08924 [Sclerotinia sclerotiorum 1980]
gene9196	1.46771e-05	-2.43177	down	[M]	Cell wall/membrane/envelope biogenesis	Biological Process: carbohydrate metabolic process (GO:0005975);; Molecular Function: isomerase activity (GO:0016853);; Molecular Function: carbohydrate binding (GO:0030246);;	--	SIS (Sugar ISomerase) domains are found in many phosphosugar isomerases and phosphosugar binding proteins. SIS domains are also found in proteins that regulate the expression of genes involved in synthesis of phosphosugars.	hypothetical protein SS1G_05068 [Sclerotinia sclerotiorum 1980]
gene2428	1.06949e-06	-2.4457	down	[M]	Cell wall/membrane/envelope biogenesis	Cellular Component: cytoplasm (GO:0005737);; Molecular Function: N-acetyltransferase activity (GO:0008080);; Cellular Component: intracellular membrane-bounded organelle (GO:0043231);;	--	Putative uncharacterized protein YOR053W GN=YOR053W OS=Saccharomyces cerevisiae (strain ATCC 204508 / S288c) PE=5 SV=1	predicted protein [Sclerotinia sclerotiorum 1980]
gene2382	6.44574e-05	-2.48694	down	[M]	Cell wall/membrane/envelope biogenesis	Biological Process: lipid metabolic process (GO:0006629);; Molecular Function: oxidoreductase activity (GO:0016491);; Biological Process: oxidation-reduction process (GO:0055114);;	--	Uncharacterized oxidoreductase YIR035C GN=YIR035C OS=Saccharomyces cerevisiae (strain ATCC 204508 / S288c) PE=1 SV=1 Rossmann-fold NAD(P)(+)-binding proteins ;A large family of proteins that share a Rossmann-fold NAD(P)H/NAD(P)(+) binding (NADB) domain. The NADB domain is found in numerous dehydrogenases of metabolic pathways such as glycolysis, and many other redox enzymes. NAD binding involves …	hypothetical protein SS1G_11932 [Sclerotinia sclerotiorum 1980]						putative NADP(+)-dependent dehydrogenase
gene746	6.04757e-13	-2.68358	down	[M]	Cell wall/membrane/envelope biogenesis	Biological Process: metabolic process (GO:0008152);; Biological Process: lipid biosynthetic process (GO:0008610);;	K00574|0.0|ssl:SS1G_13857|hypothetical protein	Sterol 24-C-methyltransferase GN=erg6 OS=Pneumocystis carinii PE=2 SV=1	hypothetical protein SS1G_13857 [Sclerotinia sclerotiorum 1980]						ERG6
gene4865	3.1257e-08	-3.16859	down	[GC]	--	Molecular Function: transferase activity, transferring hexosyl groups (GO:0016758);; Biological Process: lipid glycosylation (GO:0030259);; Biological Process: primary metabolic process (GO:0044238);; Biological Process: organic substance metabolic process (GO:0071704);;	--	Sterol 3-beta-glucosyltransferase GN=ATG26 OS=Vanderwaltozyma polyspora (strain ATCC 22028 / DSM 70294) PE=3 SV=1	hypothetical protein SS1G_09997 [Sclerotinia sclerotiorum 1980]						putative udp-glucuronosyl udp-glucosyltransferase protein
gene5047	0.00357271	-2.60642	down	[GC]	--	Biological Process: lipid metabolic process (GO:0006629);; Molecular Function: transferase activity, transferring hexosyl groups (GO:0016758);; Biological Process: lipid glycosylation (GO:0030259);;	--	Sterol 3-beta-glucosyltransferase GN=ATG26 OS=Yarrowia lipolytica (strain CLIB 122 / E 150) PE=3 SV=3	hypothetical protein SS1G_09252 [Sclerotinia sclerotiorum 1980]						glycosyltransferase family 1 protein
gene5724	9.64436e-07	-1.85727	down	--	ERG3	Molecular Function: iron ion binding (GO:0005506);; Cellular Component: endoplasmic reticulum (GO:0005783);; Biological Process: fatty acid biosynthetic process (GO:0006633);; Biological Process: ergosterol biosynthetic process (GO:0006696);; Cellular Component: integral component of membrane (GO:0016021);; Molecular Function: oxidoreductase activity (GO:0016491);; Molecular Function: oxidoreduct…	K09830|0.0|ssl:SS1G_08964|hypothetical protein	Probable C-5 sterol desaturase GN=NCU06207 OS=Neurospora crassa (strain ATCC 24698 / 74-OR23-1A / CBS 708.71 / DSM PE=3 SV=1	hypothetical protein SS1G_08964 [Sclerotinia sclerotiorum 1980]						ERG3
gene10965	1.09542e-07	-2.13592	down	[QR]	ERG6	Molecular Function: sterol 24-C-methyltransferase activity (GO:0003838);; Cellular Component: mitochondrial outer membrane (GO:0005741);; Cellular Component: lipid particle (GO:0005811);; Cellular Component: plasma membrane (GO:0005886);; Biological Process: steroid biosynthetic process (GO:0006694);; Biological Process: ergosterol biosynthetic process (GO:0006696);; Biological Process: sterol me…	K00559|0.0|ssl:SS1G_03467|sterol 24-C-methyltransferase	Sterol 24-C-methyltransferase erg-4 GN=erg-4 OS=Neurospora crassa (strain ATCC 24698 / 74-OR23-1A / CBS 708.71 / DSM PE=3 SV=1	SS1G_03467 sterol 24-C-methyltransferase [Sclerotinia sclerotiorum 1980]						ERG6
gene510	1.18378e-16	-4.00028	down	[QR]	ERG6	Molecular Function: methyltransferase activity (GO:0008168);; Biological Process: steroid metabolic process (GO:0008202);; Biological Process: methylation (GO:0032259);; Cellular Component: cell part (GO:0044464);;	--	Sterol 24-C-methyltransferase GN=ERG6 OS=Ashbya gossypii (strain ATCC 10895 / CBS 109.51 / FGSC 9923 / NRRL PE=3 SV=1	hypothetical protein SS1G_13918 [Sclerotinia sclerotiorum 1980]						ERG6
gene1456	0.00514651	-1.17787	down	--	ERG3	Molecular Function: C-5 sterol desaturase activity (GO:0000248);; Molecular Function: C-4 methylsterol oxidase activity (GO:0000254);; Molecular Function: monooxygenase activity (GO:0004497);; Molecular Function: iron ion binding (GO:0005506);; Cellular Component: endoplasmic reticulum (GO:0005783);; Cellular Component: plasma membrane (GO:0005886);; Biological Process: fatty acid biosynthetic pr…	K07750|0.0|ssl:SS1G_13083|hypothetical protein	Methylsterol monooxygenase GN=ERG25 OS=Candida albicans (strain SC5314 / ATCC MYA-2876) PE=3 SV=1	hypothetical protein SS1G_13083 [Sclerotinia sclerotiorum 1980]						ERG3
gene7187	1.37517e-10	-2.3046	down	--	ERG24	Biological Process: steroid biosynthetic process (GO:0006694);; Cellular Component: membrane (GO:0016020);; Molecular Function: oxidoreductase activity, acting on the CH-CH group of donors, NAD or NADP as acceptor (GO:0016628);; Biological Process: oxidation-reduction process (GO:0055114);;	K00222|0.0|ssl:SS1G_07099|Delta(14)-sterol reductase	Delta(14)-sterol reductase OS=Fusarium solani subsp. pisi (Nectria haematococca) PE=3 SV=1	SS1G_07099 Delta(14)-sterol reductase [Sclerotinia sclerotiorum 1980]						ERG24

## Sheet: S5 ribosomal
#ID	FDR	log2FC	regulated	COG_class	COG_class_annotation	GO_annotation	KEGG_annotation	Swissprot_annotation	nr_annotation
gene13612	0.000450192	-2.58512	down	[J]	Translation, ribosomal structure and biogenesis	Molecular Function: structural constituent of ribosome (GO:0003735);; Cellular Component: ribosome (GO:0005840);; Biological Process: translation (GO:0006412);;	K02951|1e-105|bfu:BC1G_11720|40S ribosomal protein S12	40S ribosomal protein S12 GN=RPS12 OS=Blumeria graminis f. sp. hordei (Barley powdery mildew) PE=3 SV=1	40S ribosomal protein S12 [Botrytis cinerea B05.10]
gene3389	2.67693e-05	-2.49809	down	[J]	Translation, ribosomal structure and biogenesis	Molecular Function: structural constituent of ribosome (GO:0003735);; Cellular Component: ribosome (GO:0005840);; Biological Process: translation (GO:0006412);;	K02900|1e-111|ssl:SS1G_11139|60S ribosomal protein L27a	60S ribosomal protein L27a OS=Blumeria graminis f. sp. hordei (Barley powdery mildew) PE=2 SV=1	60S ribosomal protein L28 [Sclerotinia sclerotiorum 1980 UF-70]
gene6059	4.13593e-05	-2.40059	down	[J]	Translation, ribosomal structure and biogenesis	Biological Process: ribosomal small subunit assembly (GO:0000028);; Molecular Function: structural constituent of ribosome (GO:0003735);; Cellular Component: ribosome (GO:0005840);; Biological Process: translation (GO:0006412);; Biological Process: translational elongation (GO:0006414);; Cellular Component: cytosolic small ribosomal subunit (GO:0022627);;	K02962|8e-85|ssl:SS1G_08275|similar to 40S ribosomal protein S17	40S ribosomal protein S17 GN=rps-17 OS=Neurospora crassa (strain ATCC 24698 / 74-OR23-1A / CBS 708.71 / DSM PE=3 SV=1	40S ribosomal protein S17 [Sclerotinia sclerotiorum 1980 UF-70]
gene3675	0.000148132	-2.39473	down	[J]	Translation, ribosomal structure and biogenesis	Molecular Function: ACP phosphopantetheine attachment site binding involved in fatty acid biosynthetic process (GO:0000036);; Molecular Function: structural constituent of ribosome (GO:0003735);; Cellular Component: ribosome (GO:0005840);; Biological Process: translational elongation (GO:0006414);; Biological Process: fatty acid biosynthetic process (GO:0006633);;	K02942|4e-72|ssl:SS1G_10627|hypothetical protein	60S acidic ribosomal protein P1 GN=CLAH12 OS=Davidiella tassiana (Mycosphaerella tassiana) PE=1 SV=1	60S acidic ribosomal protein P1 [Sclerotinia sclerotiorum 1980 UF-70]
gene1989	0.000615934	-2.38142	down	[J]	Translation, ribosomal structure and biogenesis	Molecular Function: structural constituent of ribosome (GO:0003735);; Biological Process: translation (GO:0006412);; Cellular Component: large ribosomal subunit (GO:0015934);;	K02880|1e-131|ssl:SS1G_12503|60S ribosomal protein L17	60S ribosomal protein L17 GN=rpl-17 OS=Neurospora crassa (strain ATCC 24698 / 74-OR23-1A / CBS 708.71 / DSM PE=3 SV=1	60S ribosomal protein L17 [Sclerotinia sclerotiorum 1980 UF-70]
gene14085	0.000171234	-2.35472	down	[J]	Translation, ribosomal structure and biogenesis	Molecular Function: RNA binding (GO:0003723);; Molecular Function: structural constituent of ribosome (GO:0003735);; Biological Process: translation (GO:0006412);; Cellular Component: large ribosomal subunit (GO:0015934);; Biological Process: mycelium development (GO:0043581);;	K02865|1e-153|ssl:SS1G_00535|60S ribosomal protein L1	60S ribosomal protein L10a GN=crp-74 OS=Neurospora crassa (strain ATCC 24698 / 74-OR23-1A / CBS 708.71 / DSM PE=3 SV=1	60S ribosomal protein L1 [Sclerotinia sclerotiorum 1980 UF-70]
gene1988	4.26709e-06	-2.34972	down	[J]	Translation, ribosomal structure and biogenesis	Molecular Function: nucleic acid binding (GO:0003676);; Molecular Function: RNA binding (GO:0003723);; Molecular Function: structural constituent of ribosome (GO:0003735);; Cellular Component: ribosome (GO:0005840);; Biological Process: translation (GO:0006412);; Cellular Component: intracellular part (GO:0044424);;	K02964|1e-105|bfu:BC1G_03713|40S ribosomal protein S18	40S ribosomal protein S18-B GN=RPS18B OS=Saccharomyces cerevisiae (strain ATCC 204508 / S288c) PE=1 SV=1	40S ribosomal protein S18 [Botrytis cinerea B05.10]
gene8450	0.00039099	-2.34594	down	[J]	Translation, ribosomal structure and biogenesis	Molecular Function: structural constituent of ribosome (GO:0003735);; Cellular Component: ribosome (GO:0005840);; Biological Process: translation (GO:0006412);;	K02894|5e-98|bfu:BC1G_01609|60S ribosomal protein L23	60S ribosomal protein L23-B GN=RPL23B OS=Saccharomyces cerevisiae (strain ATCC 204508 / S288c) PE=1 SV=1	60S ribosomal protein L23 [Botrytis cinerea B05.10]
gene4268	2.93283e-06	-2.32188	down	[J]	Translation, ribosomal structure and biogenesis	Molecular Function: structural constituent of ribosome (GO:0003735);; Cellular Component: ribosome (GO:0005840);; Biological Process: translation (GO:0006412);; Molecular Function: 5S rRNA binding (GO:0008097);;	K02932|0.0|ssl:SS1G_10315|60S ribosomal protein L5	60S ribosomal protein L5 GN=rpl-5 OS=Neurospora crassa (strain ATCC 24698 / 74-OR23-1A / CBS 708.71 / DSM PE=3 SV=1	60S ribosomal protein L5 [Sclerotinia sclerotiorum 1980 UF-70]
gene2666	7.76236e-05	-2.31781	down	[J]	Translation, ribosomal structure and biogenesis	Biological Process: ribosomal small subunit assembly (GO:0000028);; Biological Process: endonucleolytic cleavage in ITS1 to separate SSU-rRNA from 5.8S rRNA and LSU-rRNA from tricistronic rRNA transcript (SSU-rRNA, 5.8S rRNA, LSU-rRNA) (GO:0000447);; Biological Process: endonucleolytic cleavage to generate mature 3'-end of SSU-rRNA from (SSU-rRNA, 5.8S rRNA, LSU-rRNA) (GO:0000461);; Molecular Fun…	K02998|0.0|ssl:SS1G_12211|40S ribosomal protein S0	40S ribosomal protein S0 {ECO:0000255|HAMAP-Rule:MF_03015} GN=rps0 OS=Sclerotinia sclerotiorum (strain ATCC 18683 / 1980 / Ss-1) PE=3 SV=1	40S ribosomal protein S0 [Sclerotinia sclerotiorum 1980 UF-70]
gene3818	0.00157449	-2.30892	down	[J]	Translation, ribosomal structure and biogenesis	Molecular Function: structural constituent of ribosome (GO:0003735);; Biological Process: translation (GO:0006412);; Cellular Component: small ribosomal subunit (GO:0015935);;	K02973|1e-93|ssl:SS1G_10769|40S ribosomal protein S23	40S ribosomal protein S23 GN=rps23 OS=Neosartorya fumigata (strain ATCC MYA-4609 / Af293 / CBS 101355 / FGSC PE=2 SV=1	40S ribosomal protein S23 [Sclerotinia sclerotiorum 1980 UF-70]
gene4289	0.00133153	-2.2862	down	--	--	Molecular Function: structural constituent of ribosome (GO:0003735);; Cellular Component: ribosome (GO:0005840);; Biological Process: translation (GO:0006412);;	K02891|6e-85|ssl:SS1G_10336|hypothetical protein	60S ribosomal protein L22 GN=rpl22 OS=Schizosaccharomyces pombe (strain 972 / ATCC 24843) PE=1 SV=3	60S ribosomal protein L22 [Sclerotinia sclerotiorum 1980 UF-70]
gene14051	0.000100132	-2.28135	down	[J]	Translation, ribosomal structure and biogenesis	Molecular Function: structural constituent of ribosome (GO:0003735);; Biological Process: translation (GO:0006412);; Cellular Component: cytosolic small ribosomal subunit (GO:0022627);; Biological Process: ribosomal small subunit biogenesis (GO:0042274);;	K02966|1e-105|ssl:SS1G_00502|40S ribosomal protein S19	40S ribosomal protein S19 GN=rps19 OS=Emericella nidulans (strain FGSC A4 / ATCC 38163 / CBS 112.46 / NRRL PE=3 SV=1	40S ribosomal protein S19 [Sclerotinia sclerotiorum 1980 UF-70]
gene3283	0.000186367	-2.28015	down	--	--	Molecular Function: structural constituent of ribosome (GO:0003735);; Cellular Component: nucleus (GO:0005634);; Cellular Component: ribosome (GO:0005840);; Biological Process: translation (GO:0006412);; Biological Process: cellular response to DNA damage stimulus (GO:0006974);; Molecular Function: metal ion binding (GO:0046872);;	K02977|1e-104|bfu:BC1G_14930|ubiquitin / ribosomal protein S27a	40S ribosomal protein S27a (Precursor) GN=ubi::crp-6 OS=Neurospora crassa (strain ATCC 24698 / 74-OR23-1A / CBS 708.71 / DSM PE=1 SV=4	ubiquitin-40S ribosomal protein S31 fusion protein [Botrytis cinerea B05.10]
gene3802	0.00046369	-2.25944	down	[J]	Translation, ribosomal structure and biogenesis	Molecular Function: structural constituent of ribosome (GO:0003735);; Cellular Component: ribosome (GO:0005840);; Biological Process: rRNA processing (GO:0006364);; Biological Process: translation (GO:0006412);; Cellular Component: cytosolic small ribosomal subunit (GO:0022627);; Biological Process: ribosomal small subunit biogenesis (GO:0042274);;	K02991|1e-171|ssl:SS1G_10753|hypothetical protein	40S ribosomal protein S6-B GN=rps6b OS=Schizosaccharomyces pombe (strain 972 / ATCC 24843) PE=1 SV=1	40S ribosomal protein S6 [Sclerotinia sclerotiorum 1980 UF-70]
gene8532	0.00063536	-2.2579	down	[J]	Translation, ribosomal structure and biogenesis	Molecular Function: structural constituent of ribosome (GO:0003735);; Cellular Component: ribosome (GO:0005840);; Biological Process: translation (GO:0006412);;	K02882|1e-117|ssl:SS1G_05905|60S ribosomal protein L20	60S ribosomal protein L20-B GN=O6116 OS=Saccharomyces cerevisiae (strain ATCC 204508 / S288c) PE=1 SV=1	60S ribosomal protein L20 [Sclerotinia sclerotiorum 1980 UF-70]
gene13551	1.51287e-05	-2.25225	down	[J]	Translation, ribosomal structure and biogenesis	Cellular Component: ribosome (GO:0005840);; Biological Process: mycelium development (GO:0043581);;	K02937|1e-170|ssl:SS1G_00005|60S ribosomal protein L7	60S ribosomal protein L7 GN=rpl-7 OS=Neurospora crassa (strain ATCC 24698 / 74-OR23-1A / CBS 708.71 / DSM PE=3 SV=2	60S ribosomal protein L7 [Sclerotinia sclerotiorum 1980 UF-70]
gene13634	6.44574e-05	-2.24959	down	[J]	Translation, ribosomal structure and biogenesis	Molecular Function: structural constituent of ribosome (GO:0003735);; Cellular Component: ribosome (GO:0005840);; Biological Process: translation (GO:0006412);;	K02960|1e-100|ssl:SS1G_00088|40S ribosomal protein S16	40S ribosomal protein S16 GN=rps16b OS=Schizosaccharomyces pombe (strain 972 / ATCC 24843) PE=2 SV=1	40S ribosomal protein S16 [Sclerotinia sclerotiorum 1980 UF-70]
gene13131	0.000288828	-2.2395	down	[J]	Translation, ribosomal structure and biogenesis	Molecular Function: RNA binding (GO:0003723);; Molecular Function: structural constituent of ribosome (GO:0003735);; Biological Process: translation (GO:0006412);; Cellular Component: small ribosomal subunit (GO:0015935);; Biological Process: mycelium development (GO:0043581);;	K02958|1e-107|ssl:SS1G_01698|40S ribosomal protein S15	40S ribosomal protein S15 GN=RPS15 OS=Podospora anserina (Pleurage anserina) PE=3 SV=1	40S ribosomal protein S15 [Sclerotinia sclerotiorum 1980 UF-70]
gene2638	4.98185e-05	-2.23571	down	--	--	Molecular Function: structural constituent of ribosome (GO:0003735);; Cellular Component: ribosome (GO:0005840);; Biological Process: translation (GO:0006412);;	K02923|1e-47|ssl:SS1G_12183|hypothetical protein	60S ribosomal protein L38 GN=rpl-38 OS=Neurospora crassa (strain ATCC 24698 / 74-OR23-1A / CBS 708.71 / DSM PE=3 SV=1	60S ribosomal protein L38 [Sclerotinia sclerotiorum 1980 UF-70]
gene1534	3.46432e-05	-2.23551	down	[J]	Translation, ribosomal structure and biogenesis	Molecular Function: RNA binding (GO:0003723);; Molecular Function: structural constituent of ribosome (GO:0003735);; Cellular Component: ribosome (GO:0005840);; Biological Process: translation (GO:0006412);; Molecular Function: rRNA binding (GO:0019843);;	K02987|0.0|ssl:SS1G_13160|hypothetical protein	40S ribosomal protein S4 GN=RPS4 OS=Yarrowia lipolytica (strain CLIB 122 / E 150) PE=2 SV=1	40S ribosomal protein S4 [Sclerotinia sclerotiorum 1980 UF-70]
gene13636	0.00139962	-2.21686	down	[J]	Translation, ribosomal structure and biogenesis	Molecular Function: structural constituent of ribosome (GO:0003735);; Cellular Component: ribosome (GO:0005840);; Biological Process: translation (GO:0006412);;	K02955|1e-105|ssl:SS1G_00090|40S ribosomal protein S14	40S ribosomal protein S14 GN=rps-14 OS=Neurospora crassa (strain ATCC 24698 / 74-OR23-1A / CBS 708.71 / DSM PE=3 SV=2	40S ribosomal protein S14 [Sclerotinia sclerotiorum 1980 UF-70]
gene11895	0.000425834	-2.20783	down	[J]	Translation, ribosomal structure and biogenesis	Molecular Function: structural constituent of ribosome (GO:0003735);; Biological Process: translation (GO:0006412);; Cellular Component: large ribosomal subunit (GO:0015934);;	K02898|3e-91|ssl:SS1G_02508|60S ribosomal protein L26	60S ribosomal protein L26 GN=rpl26 OS=Schizosaccharomyces pombe (strain 972 / ATCC 24843) PE=3 SV=1	60S ribosomal protein L26 [Sclerotinia sclerotiorum 1980 UF-70]
gene3502	1.23135e-05	-2.20598	down	[J]	Translation, ribosomal structure and biogenesis	Molecular Function: structural constituent of ribosome (GO:0003735);; Cellular Component: ribosome (GO:0005840);; Biological Process: translation (GO:0006412);;	K02901|1e-94|bfu:BC1G_05408|60S ribosomal protein L27	60S ribosomal protein L27-B GN=D8035.14 OS=Saccharomyces cerevisiae (strain ATCC 204508 / S288c) PE=1 SV=1	60S ribosomal protein L27 [Botrytis cinerea B05.10]
gene13741	1.67387e-06	-2.20031	down	[J]	Translation, ribosomal structure and biogenesis	Molecular Function: structural constituent of ribosome (GO:0003735);; Cellular Component: extracellular region (GO:0005576);; Cellular Component: ribosome (GO:0005840);; Biological Process: translation (GO:0006412);; Cellular Component: cytosolic small ribosomal subunit (GO:0022627);;	K02984|0.0|ssl:SS1G_00195|40S ribosomal protein S3aE	40S ribosomal protein S1 {ECO:0000255|HAMAP-Rule:MF_03122} GN=rps1 OS=Sclerotinia sclerotiorum (strain ATCC 18683 / 1980 / Ss-1) PE=3 SV=1	40S ribosomal protein S1 [Sclerotinia sclerotiorum 1980 UF-70]
gene9413	0.000884767	-2.18716	down	[J]	Translation, ribosomal structure and biogenesis	Molecular Function: structural constituent of ribosome (GO:0003735);; Cellular Component: ribosome (GO:0005840);; Biological Process: translation (GO:0006412);;	K02875|1e-100|ssl:SS1G_05283|60S ribosomal protein L14	60S ribosomal protein L14-B GN=RPL14B OS=Saccharomyces cerevisiae (strain ATCC 204508 / S288c) PE=1 SV=1	60S ribosomal protein L14 [Sclerotinia sclerotiorum 1980 UF-70]
gene1775	0.00525879	-2.16517	down	[J]	Translation, ribosomal structure and biogenesis	Molecular Function: structural constituent of ribosome (GO:0003735);; Cellular Component: ribosome (GO:0005840);; Biological Process: translation (GO:0006412);;	K02917|1e-62|ssl:SS1G_12885|hypothetical protein	60S ribosomal protein L33-B GN=O5224 OS=Saccharomyces cerevisiae (strain ATCC 204508 / S288c) PE=1 SV=2	hypothetical protein SS1G_12885 [Sclerotinia sclerotiorum 1980]
gene3788	0.000291898	-2.16145	down	[J]	Translation, ribosomal structure and biogenesis	Biological Process: maturation of SSU-rRNA from tricistronic rRNA transcript (SSU-rRNA, 5.8S rRNA, LSU-rRNA) (GO:0000462);; Molecular Function: structural constituent of ribosome (GO:0003735);; Biological Process: translational elongation (GO:0006414);; Cellular Component: cytosolic small ribosomal subunit (GO:0022627);;	K02995|1e-145|ssl:SS1G_10739|40S ribosomal protein S8	40S ribosomal protein S8-B GN=RPS8B OS=Saccharomyces cerevisiae (strain ATCC 204508 / S288c) PE=1 SV=1	40S ribosomal protein S8 [Sclerotinia sclerotiorum 1980 UF-70]
gene2527	0.000856232	-2.14683	down	--	--	Biological Process: endonucleolytic cleavage in ITS1 to separate SSU-rRNA from 5.8S rRNA and LSU-rRNA from tricistronic rRNA transcript (SSU-rRNA, 5.8S rRNA, LSU-rRNA) (GO:0000447);; Biological Process: endonucleolytic cleavage to generate mature 3'-end of SSU-rRNA from (SSU-rRNA, 5.8S rRNA, LSU-rRNA) (GO:0000461);; Molecular Function: structural constituent of ribosome (GO:0003735);; Cellular Co…	K02971|2e-59|bfu:BC1G_13160|40S ribosomal protein S21	40S ribosomal protein S21 GN=rps21 OS=Neosartorya fumigata (strain ATCC MYA-4609 / Af293 / CBS 101355 / FGSC PE=3 SV=1	40S ribosomal protein S21 [Botrytis cinerea B05.10]
gene362	0.000147372	-2.13571	down	[J]	Translation, ribosomal structure and biogenesis	Cellular Component: ribosome (GO:0005840);;	K02896|1e-105|ssl:SS1G_14194|60S ribosomal protein L24	60S ribosomal protein L24 GN=rpl-24 OS=Neurospora crassa (strain ATCC 24698 / 74-OR23-1A / CBS 708.71 / DSM PE=3 SV=1	60S ribosomal protein L24 [Sclerotinia sclerotiorum 1980 UF-70]
gene3284	0.00035168	-2.13289	down	[J]	Translation, ribosomal structure and biogenesis	Molecular Function: structural constituent of ribosome (GO:0003735);; Cellular Component: ribosome (GO:0005840);; Biological Process: translation (GO:0006412);;	K02976|3e-84|ssl:SS1G_11036|hypothetical protein	40S ribosomal protein S26E GN=rps-26 OS=Neurospora crassa (strain ATCC 24698 / 74-OR23-1A / CBS 708.71 / DSM PE=3 SV=2	40S ribosomal protein S26 [Sclerotinia sclerotiorum 1980 UF-70]
gene3633	6.34097e-05	-2.12146	down	[J]	Translation, ribosomal structure and biogenesis	Molecular Function: structural constituent of ribosome (GO:0003735);; Cellular Component: ribosome (GO:0005840);; Biological Process: translation (GO:0006412);;	K02883|1e-120|ssl:SS1G_10585|hypothetical protein	60S ribosomal protein L18-B GN=rpl18b OS=Schizosaccharomyces pombe (strain 972 / ATCC 24843) PE=1 SV=1	60S ribosomal protein L18 [Sclerotinia sclerotiorum 1980 UF-70]
gene2632	0.000109637	-2.12132	down	[J]	Translation, ribosomal structure and biogenesis	Molecular Function: structural constituent of ribosome (GO:0003735);; Cellular Component: ribosome (GO:0005840);; Biological Process: translation (GO:0006412);;	K02910|2e-85|ssl:SS1G_12177|hypothetical protein	60S ribosomal protein L31 GN=RPL31 OS=Ashbya gossypii (strain ATCC 10895 / CBS 109.51 / FGSC 9923 / NRRL PE=3 SV=2	60S ribosomal protein L31 [Sclerotinia sclerotiorum 1980 UF-70]
gene5057	6.0364e-06	-2.11821	down	[J]	Translation, ribosomal structure and biogenesis	Molecular Function: structural constituent of ribosome (GO:0003735);; Cellular Component: ribosome (GO:0005840);; Biological Process: translation (GO:0006412);;	K02949|1e-115|ssl:SS1G_09262|hypothetical protein	40S ribosomal protein S11-B GN=YBR0501 OS=Saccharomyces cerevisiae (strain ATCC 204508 / S288c) PE=1 SV=1	40S ribosomal protein S11 [Sclerotinia sclerotiorum 1980 UF-70]
gene7210	6.32687e-06	-2.1145	down	[J]	Translation, ribosomal structure and biogenesis	Molecular Function: RNA binding (GO:0003723);; Molecular Function: structural constituent of ribosome (GO:0003735);; Cellular Component: intracellular (GO:0005622);; Biological Process: translation (GO:0006412);; Cellular Component: small ribosomal subunit (GO:0015935);;	K02985|0.0|ssl:SS1G_07122|ribosomal protein S3	40S ribosomal protein S3 GN=rps3 OS=Schizosaccharomyces pombe (strain 972 / ATCC 24843) PE=1 SV=1	40S ribosomal protein S3 [Sclerotinia sclerotiorum 1980 UF-70]
gene14476	1.60666e-06	-2.11096	down	[J]	Translation, ribosomal structure and biogenesis	Molecular Function: structural constituent of ribosome (GO:0003735);; Molecular Function: catalytic activity (GO:0003824);; Cellular Component: ribosome (GO:0005840);; Biological Process: translation (GO:0006412);;	K02925|0.0|ssl:SS1G_00925|hypothetical protein	60S ribosomal protein L3 GN=rpl3 OS=Neosartorya fumigata (strain ATCC MYA-4609 / Af293 / CBS 101355 / FGSC PE=1 SV=2	60S ribosomal protein L3 [Sclerotinia sclerotiorum 1980 UF-70]
gene1132	2.06098e-08	-2.10972	down	[J]	Translation, ribosomal structure and biogenesis	Molecular Function: aminopeptidase activity (GO:0004177);; Biological Process: proteolysis (GO:0006508);; Molecular Function: metalloexopeptidase activity (GO:0008235);; Biological Process: cellular process (GO:0009987);; Biological Process: protein metabolic process (GO:0019538);; Molecular Function: metal ion binding (GO:0046872);;	K01265|0.0|ssl:SS1G_13185|hypothetical protein	Methionine aminopeptidase 2-2 {ECO:0000255|HAMAP-Rule:MF_03175} GN=NFIA_034070 OS=Neosartorya fischeri (strain ATCC 1020 / DSM 3700 / FGSC A1164 / NRRL PE=3 SV=1	hypothetical protein SS1G_13185 [Sclerotinia sclerotiorum 1980]
gene1406	0.000184478	-2.0957	down	[J]	Translation, ribosomal structure and biogenesis	Molecular Function: structural constituent of ribosome (GO:0003735);; Cellular Component: ribosome (GO:0005840);; Biological Process: translation (GO:0006412);; Molecular Function: rRNA binding (GO:0019843);; Molecular Function: metal ion binding (GO:0046872);;	K02922|9e-64|ssl:SS1G_13033|ribosomal protein L37	60S ribosomal protein L37 GN=rpl37 OS=Emericella nidulans (strain FGSC A4 / ATCC 38163 / CBS 112.46 / NRRL PE=3 SV=1	60S ribosomal protein L37 [Sclerotinia sclerotiorum 1980 UF-70]
gene12582	0.000435039	-2.0883	down	[J]	Translation, ribosomal structure and biogenesis	Molecular Function: structural constituent of ribosome (GO:0003735);; Cellular Component: ribosome (GO:0005840);; Biological Process: translation (GO:0006412);; Molecular Function: rRNA binding (GO:0019843);;	K02940|1e-135|ssl:SS1G_01157|60S ribosomal protein L9	60S ribosomal protein L9-B OS=Saccharomyces cerevisiae (strain ATCC 204508 / S288c) PE=1 SV=1	60S ribosomal protein L9 [Sclerotinia sclerotiorum 1980 UF-70]
gene10846	0.00110099	-2.08465	down	[J]	Translation, ribosomal structure and biogenesis	Molecular Function: structural constituent of ribosome (GO:0003735);; Cellular Component: ribosome (GO:0005840);; Biological Process: translation (GO:0006412);;	K02912|5e-91|ssl:SS1G_03351|60S ribosomal protein L32	60S ribosomal protein L32 GN=crp-63 OS=Neurospora crassa (strain ATCC 24698 / 74-OR23-1A / CBS 708.71 / DSM PE=3 SV=1	60S ribosomal protein L32 [Sclerotinia sclerotiorum 1980 UF-70]
gene13569	3.56093e-06	-2.06244	down	[J]	Translation, ribosomal structure and biogenesis	Molecular Function: nucleotide binding (GO:0000166);; Molecular Function: RNA binding (GO:0003723);; Molecular Function: structural constituent of ribosome (GO:0003735);; Cellular Component: ribosome (GO:0005840);; Biological Process: translation (GO:0006412);; Cellular Component: ribonucleoprotein complex (GO:0030529);;	K02893|1e-104|ssl:SS1G_00023|60S ribosomal protein L25	60S ribosomal protein L25 OS=Puccinia graminis (Black stem rust fungus) PE=2 SV=2	60S ribosomal protein L25 [Sclerotinia sclerotiorum 1980 UF-70]
gene9653	9.92262e-05	-2.06143	down	[J]	Translation, ribosomal structure and biogenesis	Molecular Function: translation elongation factor activity (GO:0003746);; Molecular Function: translation release factor activity (GO:0003747);; Molecular Function: GTPase activity (GO:0003924);; Molecular Function: protein binding (GO:0005515);; Molecular Function: ATP binding (GO:0005524);; Molecular Function: GTP binding (GO:0005525);; Cellular Component: cytoplasm (GO:0005737);; Cellular Comp…	K03231|0.0|ssl:SS1G_05520|elongation factor 1-alpha	Elongation factor 1-alpha GN=TEF1 OS=Aureobasidium pullulans (Black yeast) PE=3 SV=1	elongation factor 1-alpha [Sclerotinia sclerotiorum 1980]
gene1962	2.00542e-05	-2.04812	down	--	--	Molecular Function: structural constituent of ribosome (GO:0003735);; Cellular Component: ribosome (GO:0005840);; Biological Process: rRNA processing (GO:0006364);; Biological Process: translation (GO:0006412);; Cellular Component: cytosolic small ribosomal subunit (GO:0022627);; Cellular Component: 90S preribosome (GO:0030686);; Cellular Component: small-subunit processome (GO:0032040);; Biologi…	K02993|1e-139|ssl:SS1G_12477|40S ribosomal protein S7	40S ribosomal protein S7 GN=crp-15 OS=Neurospora crassa (strain ATCC 24698 / 74-OR23-1A / CBS 708.71 / DSM PE=3 SV=2	40S ribosomal protein S7 [Sclerotinia sclerotiorum 1980 UF-70]
gene1766	9.14808e-05	-2.04665	down	[J]	Translation, ribosomal structure and biogenesis	Molecular Function: structural constituent of ribosome (GO:0003735);; Cellular Component: ribosome (GO:0005840);; Biological Process: translation (GO:0006412);; Molecular Function: rRNA binding (GO:0019843);;	K02868|1e-125|ssl:SS1G_12876|60S ribosomal protein L11	60S ribosomal protein L11 GN=rpl-11 OS=Neurospora crassa (strain ATCC 24698 / 74-OR23-1A / CBS 708.71 / DSM PE=3 SV=2	60S ribosomal protein L11 [Sclerotinia sclerotiorum 1980 UF-70]
gene279	1.67334e-06	-2.04234	down	[J]	Translation, ribosomal structure and biogenesis	Molecular Function: structural constituent of ribosome (GO:0003735);; Cellular Component: ribosome (GO:0005840);; Biological Process: translational elongation (GO:0006414);; Biological Process: ribosome biogenesis (GO:0042254);;	K02941|0.0|ssl:SS1G_14283|60S acidic ribosomal protein P0	60S acidic ribosomal protein P0 GN=p0 OS=Neurospora crassa (strain ATCC 24698 / 74-OR23-1A / CBS 708.71 / DSM PE=2 SV=1	60S acidic ribosomal protein P0 [Sclerotinia sclerotiorum 1980 UF-70]
gene1987	0.000132574	-2.03632	down	[J]	Translation, ribosomal structure and biogenesis	Molecular Function: RNA binding (GO:0003723);; Cellular Component: nucleus (GO:0005634);; Cellular Component: cytoplasm (GO:0005737);; Biological Process: rRNA processing (GO:0006364);; Biological Process: ribosomal large subunit biogenesis (GO:0042273);;	K14574|1e-173|ssl:SS1G_12501|hypothetical protein	Ribosome maturation protein SDO1 GN=SDO1 OS=Saccharomyces cerevisiae (strain ATCC 204508 / S288c) PE=1 SV=1	hypothetical protein SS1G_12501 [Sclerotinia sclerotiorum 1980]
gene867	0.002678	-2.03544	down	[J]	Translation, ribosomal structure and biogenesis	Molecular Function: structural constituent of ribosome (GO:0003735);; Cellular Component: ribosome (GO:0005840);; Biological Process: translation (GO:0006412);; Molecular Function: metal ion binding (GO:0046872);;	K02921|2e-63|ssl:SS1G_13647|hypothetical protein	60S ribosomal protein L43 GN=RPL43 OS=Ashbya gossypii (strain ATCC 10895 / CBS 109.51 / FGSC 9923 / NRRL PE=3 SV=1	60S ribosomal protein L43 [Sclerotinia sclerotiorum 1980 UF-70]
gene13691	2.51611e-06	-2.03128	down	[J]	Translation, ribosomal structure and biogenesis	Cellular Component: ribosome (GO:0005840);; Biological Process: ribosome biogenesis (GO:0042254);; Cellular Component: intracellular part (GO:0044424);;	K02936|0.0|ssl:SS1G_00145|40S ribosomal protein S3aE	60S ribosomal protein L8 GN=rpl8 OS=Schizosaccharomyces pombe (strain 972 / ATCC 24843) PE=1 SV=3	60S ribosomal protein L8 [Sclerotinia sclerotiorum 1980 UF-70]
gene12378	5.65981e-06	-2.02987	down	[J]	Translation, ribosomal structure and biogenesis	Molecular Function: structural constituent of ribosome (GO:0003735);; Cellular Component: ribosome (GO:0005840);; Biological Process: translation (GO:0006412);;	K02953|1e-105|ssl:SS1G_02985|40S ribosomal protein S13	40S ribosomal protein S13 GN=RPS13 OS=Candida maltosa (Yeast) PE=3 SV=2	40S ribosomal protein S13 [Sclerotinia sclerotiorum 1980 UF-70]
gene14503	0.000117764	-1.9946	down	[J]	Translation, ribosomal structure and biogenesis	Molecular Function: nucleotide binding (GO:0000166);; Biological Process: maturation of SSU-rRNA from tricistronic rRNA transcript (SSU-rRNA, 5.8S rRNA, LSU-rRNA) (GO:0000462);; Molecular Function: structural constituent of ribosome (GO:0003735);; Cellular Component: nucleolus (GO:0005730);; Biological Process: translational elongation (GO:0006414);; Cellular Component: cytosolic small ribosomal …	K02974|2e-93|ssl:SS1G_00951|40S ribosomal protein S24	40S ribosomal protein S24-B GN=RPS24B OS=Saccharomyces cerevisiae (strain ATCC 204508 / S288c) PE=1 SV=1	40S ribosomal protein S24 [Sclerotinia sclerotiorum 1980 UF-70]
gene9513	0.000985814	-1.98224	down	[J]	Translation, ribosomal structure and biogenesis	Molecular Function: structural constituent of ribosome (GO:0003735);; Cellular Component: ribosome (GO:0005840);; Biological Process: translation (GO:0006412);; Biological Process: response to antibiotic (GO:0046677);; Biological Process: response to cycloheximide (GO:0046898);;	K02929|4e-76|bfu:BC1G_07132|60S ribosomal protein L44	60S ribosomal protein L44 GN=RPL44 OS=Cyberlindnera jadinii (Torula yeast) PE=3 SV=2	60S ribosomal protein L42 [Botrytis cinerea B05.10]
gene4446	0.00817578	-1.97842	down	[J]	Translation, ribosomal structure and biogenesis	Cellular Component: ribosome (GO:0005840);; Biological Process: cell cycle (GO:0007049);; Biological Process: actin cytoskeleton organization (GO:0030036);; Cellular Component: macromolecular complex (GO:0032991);; Cellular Component: intracellular organelle (GO:0043229);; Biological Process: cellular component biogenesis (GO:0044085);; Biological Process: cell division (GO:0051301);;	K02947|1e-136|ssl:SS1G_10493|hypothetical protein	40S ribosomal protein S10-B GN=rps10b OS=Schizosaccharomyces pombe (strain 972 / ATCC 24843) PE=3 SV=1	hypothetical protein SS1G_10493 [Sclerotinia sclerotiorum 1980]
gene12956	1.99388e-06	-1.96257	down	[J]	Translation, ribosomal structure and biogenesis	Molecular Function: tRNA-intron endonuclease activity (GO:0000213);; Molecular Function: nucleic acid binding (GO:0003676);; Biological Process: tRNA splicing, via endonucleolytic cleavage and ligation (GO:0006388);; Biological Process: nucleic acid phosphodiester bond hydrolysis (GO:0090305);;	K01170|0.0|ssl:SS1G_01524|hypothetical protein	Probable tRNA-splicing endonuclease subunit tsp-2 GN=tsp-2 OS=Neurospora crassa (strain ATCC 24698 / 74-OR23-1A / CBS 708.71 / DSM PE=3 SV=1	hypothetical protein SS1G_01524 [Sclerotinia sclerotiorum 1980]
gene12579	4.69092e-05	-1.95181	down	[J]	Translation, ribosomal structure and biogenesis	Molecular Function: structural constituent of ribosome (GO:0003735);; Cellular Component: ribosome (GO:0005840);; Biological Process: translation (GO:0006412);;	K02934|1e-137|ssl:SS1G_01154|60S ribosomal protein L6	60S ribosomal protein L6-B GN=L9324.4 OS=Saccharomyces cerevisiae (strain ATCC 204508 / S288c) PE=1 SV=4	60S ribosomal protein L6 [Sclerotinia sclerotiorum 1980 UF-70]
gene9771	0.000585691	-1.94702	down	[J]	Translation, ribosomal structure and biogenesis	Molecular Function: structural constituent of ribosome (GO:0003735);; Biological Process: translation (GO:0006412);; Cellular Component: small ribosomal subunit (GO:0015935);; Molecular Function: rRNA binding (GO:0019843);;	K02997|1e-128|ssl:SS1G_04012|40S ribosomal protein S9	40S ribosomal protein S9 GN=RPS9 OS=Podospora anserina (Pleurage anserina) PE=3 SV=1	40S ribosomal protein S9 [Sclerotinia sclerotiorum 1980 UF-70]
gene2271	1.00095e-07	-1.92883	down	[J]	Translation, ribosomal structure and biogenesis	Biological Process: rRNA processing (GO:0006364);; Biological Process: filamentous growth (GO:0030447);; Cellular Component: small-subunit processome (GO:0032040);;	K14564|0.0|ssl:SS1G_11824|hypothetical protein	Nucleolar protein 56 GN=nop56 OS=Schizosaccharomyces pombe (strain 972 / ATCC 24843) PE=3 SV=1	hypothetical protein SS1G_11824 [Sclerotinia sclerotiorum 1980]
gene5585	1.60144e-07	-1.92873	down	[J]	Translation, ribosomal structure and biogenesis	Biological Process: box H/ACA snoRNA 3'-end processing (GO:0000495);; Cellular Component: chromosome, centromeric region (GO:0000775);; Biological Process: pseudouridine synthesis (GO:0001522);; Molecular Function: DNA binding (GO:0003677);; Molecular Function: RNA binding (GO:0003723);; Molecular Function: pseudouridylate synthase activity (GO:0004730);; Cellular Component: cytoplasm (GO:0005737…	K11131|0.0|ssl:SS1G_08825|hypothetical protein	Centromere/microtubule-binding protein cbf5 GN=cbf5 OS=Neosartorya fumigata (strain ATCC MYA-4609 / Af293 / CBS 101355 / FGSC PE=2 SV=1	hypothetical protein SS1G_08825 [Sclerotinia sclerotiorum 1980]
gene14397	0.000107616	-1.91472	down	[J]	Translation, ribosomal structure and biogenesis	Molecular Function: RNA binding (GO:0003723);; Molecular Function: structural constituent of ribosome (GO:0003735);; Biological Process: translation (GO:0006412);; Cellular Component: small ribosomal subunit (GO:0015935);;	K02989|1e-141|bfu:BC1G_02151|40S ribosomal protein S5	40S ribosomal protein S5 GN=rps-5 OS=Neurospora crassa (strain ATCC 24698 / 74-OR23-1A / CBS 708.71 / DSM PE=3 SV=2	40S ribosomal protein S5 [Botrytis cinerea B05.10]
gene9772	0.00039099	-1.90918	down	[J]	Translation, ribosomal structure and biogenesis	Molecular Function: structural constituent of ribosome (GO:0003735);; Cellular Component: intracellular (GO:0005622);; Cellular Component: ribosome (GO:0005840);; Biological Process: translation (GO:0006412);;	K02889|1e-113|ssl:SS1G_04013|60S ribosomal protein L21	60S ribosomal protein L21-A GN=rpl21a OS=Schizosaccharomyces pombe (strain 972 / ATCC 24843) PE=3 SV=1	60S ribosomal protein L21 [Sclerotinia sclerotiorum 1980 UF-70]
gene14378	0.00151431	-1.90177	down	[J]	Translation, ribosomal structure and biogenesis	Cellular Component: ribosome (GO:0005840);;	K02975|5e-64|ssl:SS1G_00827|40S ribosomal protein S25	40S ribosomal protein S25 GN=rps-25 OS=Neurospora crassa (strain ATCC 24698 / 74-OR23-1A / CBS 708.71 / DSM PE=3 SV=1	40S ribosomal protein S25 [Sclerotinia sclerotiorum 1980 UF-70]
gene400	0.00031153	-1.89634	down	[J]	Translation, ribosomal structure and biogenesis	--	--	--	hypothetical protein SS1G_14046 [Sclerotinia sclerotiorum 1980]
gene3222	1.14091e-07	-1.89331	down	[J]	Translation, ribosomal structure and biogenesis	Biological Process: pseudouridine synthesis (GO:0001522);; Molecular Function: RNA binding (GO:0003723);; Biological Process: rRNA processing (GO:0006364);; Biological Process: cell cycle (GO:0007049);; Biological Process: actin cytoskeleton organization (GO:0030036);; Cellular Component: box H/ACA snoRNP complex (GO:0031429);; Molecular Function: box H/ACA snoRNA binding (GO:0034513);; Biologica…	K11128|1e-136|ssl:SS1G_10974|hypothetical protein	H/ACA ribonucleoprotein complex subunit 1 GN=GAR1 OS=Botryotinia fuckeliana (strain B05.10) PE=3 SV=1	hypothetical protein SS1G_10974 [Sclerotinia sclerotiorum 1980]
gene9166	1.17285e-05	-1.86103	down	--	--	Molecular Function: structural constituent of ribosome (GO:0003735);; Cellular Component: ribosome (GO:0005840);; Biological Process: translation (GO:0006412);;	K02983|3e-40|ssl:SS1G_05038|40S ribosomal protein S30	40S ribosomal protein S30-B GN=RPS30B OS=Saccharomyces cerevisiae (strain ATCC 204508 / S288c) PE=1 SV=1	40S ribosomal protein S30 [Sclerotinia sclerotiorum 1980 UF-70]
gene1968	7.43358e-07	-1.85576	down	[J]	Translation, ribosomal structure and biogenesis	Biological Process: pseudouridine synthesis (GO:0001522);; Molecular Function: RNA binding (GO:0003723);; Cellular Component: nucleolus (GO:0005730);; Cellular Component: small nucleolar ribonucleoprotein complex (GO:0005732);; Biological Process: rRNA processing (GO:0006364);; Biological Process: tRNA processing (GO:0008033);; Molecular Function: methyltransferase activity (GO:0008168);; Biologi…	K14563|0.0|ssl:SS1G_12483|hypothetical protein	rRNA 2&apos;-O-methyltransferase fibrillarin GN=NOP1 OS=Ashbya gossypii (strain ATCC 10895 / CBS 109.51 / FGSC 9923 / NRRL PE=3 SV=1	rRNA methyltransferase NOP1 [Sclerotinia sclerotiorum 1980 UF-70]
gene12288	4.13593e-05	-1.85226	down	[J]	Translation, ribosomal structure and biogenesis	Molecular Function: structural constituent of ribosome (GO:0003735);; Cellular Component: intracellular (GO:0005622);; Cellular Component: ribosome (GO:0005840);; Biological Process: translation (GO:0006412);; Cellular Component: cell surface (GO:0009986);;	K02873|1e-150|ssl:SS1G_02894|60S ribosomal protein L13	60S ribosomal protein L13 GN=RPL13 OS=Candida albicans (strain SC5314 / ATCC MYA-2876) PE=3 SV=1	60S ribosomal protein L13 [Sclerotinia sclerotiorum 1980 UF-70]
gene1816	0.000297097	-1.85203	down	[J]	Translation, ribosomal structure and biogenesis	Molecular Function: structural constituent of ribosome (GO:0003735);; Cellular Component: ribosome (GO:0005840);; Biological Process: translation (GO:0006412);;	K02920|1e-68|ssl:SS1G_12926|60S ribosomal protein L36	60S ribosomal protein L36 GN=rpl36 OS=Trichoderma hamatum PE=3 SV=1	60S ribosomal protein L36 [Sclerotinia sclerotiorum 1980 UF-70]
gene2669	2.86496e-07	-1.84836	down	[J]	Translation, ribosomal structure and biogenesis	Biological Process: endonucleolytic cleavage in ITS1 to separate SSU-rRNA from 5.8S rRNA and LSU-rRNA from tricistronic rRNA transcript (SSU-rRNA, 5.8S rRNA, LSU-rRNA) (GO:0000447);; Biological Process: endonucleolytic cleavage to generate mature 5'-end of SSU-rRNA from (SSU-rRNA, 5.8S rRNA, LSU-rRNA) (GO:0000472);; Biological Process: endonucleolytic cleavage in 5'-ETS of tricistronic rRNA trans…	K14565|0.0|ssl:SS1G_12214|hypothetical protein	Nucleolar protein 58 GN=NOP58 OS=Sclerotinia sclerotiorum (strain ATCC 18683 / 1980 / Ss-1) PE=3 SV=1	hypothetical protein SS1G_12214 [Sclerotinia sclerotiorum 1980]
gene6283	1.58598e-05	-1.84728	down	[J]	Translation, ribosomal structure and biogenesis	Molecular Function: structural constituent of ribosome (GO:0003735);; Cellular Component: mitochondrial large ribosomal subunit (GO:0005762);; Biological Process: translation (GO:0006412);;	--	54S ribosomal protein L19, mitochondrial (Precursor) GN=MRPL19 OS=Saccharomyces cerevisiae (strain ATCC 204508 / S288c) PE=1 SV=1	mitochondrial 54S ribosomal protein YmL19 [Sclerotinia sclerotiorum 1980 UF-70]
gene9632	0.00225969	-1.83705	down	[J]	Translation, ribosomal structure and biogenesis	Molecular Function: structural constituent of ribosome (GO:0003735);; Cellular Component: ribosome (GO:0005840);; Biological Process: translation (GO:0006412);;	K02908|2e-86|ssl:SS1G_05501|hypothetical protein	60S ribosomal protein L30 GN=rpl-30 OS=Neurospora crassa (strain ATCC 24698 / 74-OR23-1A / CBS 708.71 / DSM PE=3 SV=1	60S ribosomal protein L30 [Sclerotinia sclerotiorum 1980 UF-70]
gene5852	5.45895e-06	-1.79061	down	[J]	Translation, ribosomal structure and biogenesis	Molecular Function: structural constituent of ribosome (GO:0003735);; Cellular Component: ribosome (GO:0005840);; Biological Process: translation (GO:0006412);;	--	Probable 54S ribosomal protein L7, mitochondrial (Precursor) GN=mrpl7 OS=Schizosaccharomyces pombe (strain 972 / ATCC 24843) PE=3 SV=1	mitochondrial 54S ribosomal protein YmL7/YmL5 [Sclerotinia sclerotiorum 1980 UF-70]
gene6872	0.000314629	-1.78959	down	[J]	Translation, ribosomal structure and biogenesis	Molecular Function: tyrosine-tRNA ligase activity (GO:0004831);; Molecular Function: ATP binding (GO:0005524);; Biological Process: tRNA aminoacylation for protein translation (GO:0006418);;	--	Tyrosine--tRNA ligase, cytoplasmic GN=TYS1 OS=Saccharomyces cerevisiae (strain ATCC 204508 / S288c) PE=1 SV=3	hypothetical protein SS1G_07965 [Sclerotinia sclerotiorum 1980]
gene1373	4.64068e-05	-1.73309	down	[J]	Translation, ribosomal structure and biogenesis	Molecular Function: RNA binding (GO:0003723);; Molecular Function: structural constituent of ribosome (GO:0003735);; Biological Process: translation (GO:0006412);; Cellular Component: small ribosomal subunit (GO:0015935);;	K02981|1e-173|bfu:BC1G_05810|40S ribosomal protein S2	40S ribosomal protein S2 GN=G2893 OS=Saccharomyces cerevisiae (strain ATCC 204508 / S288c) PE=1 SV=3	40S ribosomal protein S2 [Botrytis cinerea B05.10]
gene2475	0.00113811	-1.721	down	[J]	Translation, ribosomal structure and biogenesis	Molecular Function: RNA binding (GO:0003723);; Molecular Function: structural constituent of ribosome (GO:0003735);; Biological Process: translation (GO:0006412);; Cellular Component: small ribosomal subunit (GO:0015935);; Biological Process: mycelium development (GO:0043581);;	K02969|5e-67|ssl:SS1G_12025|hypothetical protein	40S ribosomal protein S20 GN=rps20 OS=Schizosaccharomyces pombe (strain 972 / ATCC 24843) PE=1 SV=1	40S ribosomal protein S20 [Sclerotinia sclerotiorum 1980 UF-70]
gene1964	2.64012e-05	-1.7131	down	[J]	Translation, ribosomal structure and biogenesis	Molecular Function: RNA binding (GO:0003723);; Molecular Function: structural constituent of ribosome (GO:0003735);; Cellular Component: ribosome (GO:0005840);; Biological Process: translation (GO:0006412);;	K02870|1e-104|bfu:BC1G_03667|60S ribosomal protein L12	60S ribosomal protein L12 GN=rpl-12 OS=Neurospora crassa (strain ATCC 24698 / 74-OR23-1A / CBS 708.71 / DSM PE=3 SV=1	60S ribosomal protein L12 [Sclerotinia sclerotiorum 1980 UF-70]
gene13096	7.08731e-05	-1.69426	down	[J]	Translation, ribosomal structure and biogenesis	Molecular Function: queuine tRNA-ribosyltransferase activity (GO:0008479);; Biological Process: queuosine biosynthetic process (GO:0008616);;	K00773|0.0|ssl:SS1G_01663|hypothetical protein	Queuine tRNA-ribosyltransferase-like protein GN=SPAC2F3.13c OS=Schizosaccharomyces pombe (strain 972 / ATCC 24843) PE=3 SV=4	hypothetical protein SS1G_01663 [Sclerotinia sclerotiorum 1980]
gene11306	0.000126177	-1.63631	down	[J]	Translation, ribosomal structure and biogenesis	Biological Process: biosynthetic process (GO:0009058);; Molecular Function: hydroxymethyl-, formyl- and related transferase activity (GO:0016742);;	K00604|0.0|ssl:SS1G_03801|hypothetical protein	Putative methionyl-tRNA formyltransferase GN=fmt1 OS=Schizosaccharomyces pombe (strain 972 / ATCC 24843) PE=3 SV=1	hypothetical protein SS1G_03801 [Sclerotinia sclerotiorum 1980]
gene4472	2.53507e-05	-1.57376	down	[J]	Translation, ribosomal structure and biogenesis	Molecular Function: RNA binding (GO:0003723);; Cellular Component: nucleolus (GO:0005730);; Cellular Component: ribonucleoprotein complex (GO:0030529);; Biological Process: ribosome biogenesis (GO:0042254);;	K11129|1e-135|ssl:SS1G_10519|hypothetical protein	H/ACA ribonucleoprotein complex subunit 2 GN=NHP2 OS=Saccharomyces cerevisiae (strain ATCC 204508 / S288c) PE=1 SV=2	ribosome biogenesis protein Nhp2 [Sclerotinia sclerotiorum 1980 UF-70]
gene4549	0.000313824	-1.5652	down	[J]	Translation, ribosomal structure and biogenesis	Molecular Function: RNA binding (GO:0003723);; Cellular Component: nucleus (GO:0005634);; Cellular Component: preribosome, large subunit precursor (GO:0030687);; Biological Process: ribosome assembly (GO:0042255);; Biological Process: ribosomal large subunit biogenesis (GO:0042273);;	K07565|1e-138|ssl:SS1G_09681|hypothetical protein	60S ribosome subunit biogenesis protein nip7 GN=nip7 OS=Schizosaccharomyces pombe (strain 972 / ATCC 24843) PE=3 SV=1	ribosome biogenesis protein NIP7 [Sclerotinia sclerotiorum 1980 UF-70]
gene14094	0.00947075	-1.52512	down	[J]	Translation, ribosomal structure and biogenesis	Molecular Function: structural constituent of ribosome (GO:0003735);; Molecular Function: glycogen (starch) synthase activity (GO:0004373);; Cellular Component: ribosome (GO:0005840);; Biological Process: glycogen biosynthetic process (GO:0005978);; Biological Process: translation (GO:0006412);;	K02924|7e-33|bfu:BC1G_01972|hypothetical protein	60S ribosomal protein L39 GN=RPL39 OS=Debaryomyces hansenii (strain ATCC 36239 / CBS 767 / JCM 1990 / NBRC PE=3 SV=1	60S ribosomal protein L39 [Botrytis cinerea B05.10]
gene5264	0.0041655	-1.50631	down	[J]	Translation, ribosomal structure and biogenesis	Molecular Function: translation elongation factor activity (GO:0003746);; Molecular Function: GTPase activity (GO:0003924);; Molecular Function: GTP binding (GO:0005525);; Cellular Component: mitochondrion (GO:0005739);; Biological Process: GTP catabolic process (GO:0006184);; Biological Process: translational elongation (GO:0006414);; Biological Process: mitochondrial translation (GO:0032543);;	K02355|0.0|ssl:SS1G_09468|hypothetical protein	Elongation factor G, mitochondrial {ECO:0000255|HAMAP-Rule:MF_03061} (Precursor) GN=mef1 OS=Sclerotinia sclerotiorum (strain ATCC 18683 / 1980 / Ss-1) PE=3 SV=1	hypothetical protein SS1G_09468 [Sclerotinia sclerotiorum 1980]
gene5219	0.00114481	-1.48629	down	[J]	Translation, ribosomal structure and biogenesis	Molecular Function: structural constituent of ribosome (GO:0003735);; Cellular Component: ribosome (GO:0005840);; Biological Process: translation (GO:0006412);; Molecular Function: metal ion binding (GO:0046872);;	K02978|8e-57|bfu:BC1G_05791|40S ribosomal protein S27	40S ribosomal protein S27 GN=crp-6 OS=Neurospora crassa (strain ATCC 24698 / 74-OR23-1A / CBS 708.71 / DSM PE=3 SV=1	40S ribosomal protein S27 [Botrytis cinerea B05.10]
gene2833	4.66368e-05	-1.47967	down	--	--	--	--	37S ribosomal protein S35, mitochondrial (Precursor) GN=MRPS35 OS=Saccharomyces cerevisiae (strain ATCC 204508 / S288c) PE=1 SV=1	hypothetical protein SS1G_11339 [Sclerotinia sclerotiorum 1980]
gene4545	0.00152003	-1.45105	down	[J]	Translation, ribosomal structure and biogenesis	Molecular Function: structural constituent of ribosome (GO:0003735);; Cellular Component: ribosome (GO:0005840);; Biological Process: translation (GO:0006412);;	--	54S ribosomal protein L12, mitochondrial (Precursor) GN=mnp1 OS=Schizosaccharomyces pombe (strain 972 / ATCC 24843) PE=3 SV=2	hypothetical protein SS1G_09677 [Sclerotinia sclerotiorum 1980]
gene12837	0.000288708	-1.44308	down	[J]	Translation, ribosomal structure and biogenesis	Biological Process: maturation of LSU-rRNA from tricistronic rRNA transcript (SSU-rRNA, 5.8S rRNA, LSU-rRNA) (GO:0000463);; Biological Process: maturation of 5.8S rRNA from tricistronic rRNA transcript (SSU-rRNA, 5.8S rRNA, LSU-rRNA) (GO:0000466);; Cellular Component: nucleolus (GO:0005730);; Cellular Component: preribosome, large subunit precursor (GO:0030687);;	--	Ribosome biogenesis protein nsa2 GN=nsa2 OS=Botryotinia fuckeliana (strain B05.10) PE=3 SV=1	ribosome biogenesis protein NSA2 [Sclerotinia sclerotiorum 1980 UF-70]
gene6877	0.00209994	-1.42504	down	[J]	Translation, ribosomal structure and biogenesis	Molecular Function: structural constituent of ribosome (GO:0003735);; Cellular Component: ribosome (GO:0005840);; Biological Process: translation (GO:0006412);;	--	37S ribosomal protein S17, mitochondrial GN=MRPS17 OS=Saccharomyces cerevisiae (strain ATCC 204508 / S288c) PE=1 SV=1	hypothetical protein SS1G_07970 [Sclerotinia sclerotiorum 1980]
gene13307	0.00245703	-1.41568	down	[J]	Translation, ribosomal structure and biogenesis	Molecular Function: translation initiation factor activity (GO:0003743);; Molecular Function: translation elongation factor activity (GO:0003746);; Cellular Component: cytoplasm (GO:0005737);; Biological Process: translational initiation (GO:0006413);; Biological Process: translational frameshifting (GO:0006452);; Biological Process: peptidyl-lysine modification to peptidyl-hypusine (GO:0008612);…	K03263|1e-107|ssl:SS1G_01874|eukaryotic translation initiation factor 5A-1	Eukaryotic translation initiation factor 5A-2 GN=J1651 OS=Saccharomyces cerevisiae (strain ATCC 204508 / S288c) PE=1 SV=3	eukaryotic translation initiation factor 5A-1 [Sclerotinia sclerotiorum 1980]
gene14463	0.000538541	-1.39212	down	[J]	Translation, ribosomal structure and biogenesis	Molecular Function: structural constituent of ribosome (GO:0003735);; Cellular Component: ribosome (GO:0005840);; Biological Process: translation (GO:0006412);; Molecular Function: rRNA binding (GO:0019843);;	--	54S ribosomal protein L16, mitochondrial (Precursor) GN=YBL0411 OS=Saccharomyces cerevisiae (strain ATCC 204508 / S288c) PE=1 SV=1	mitochondrial 54S ribosomal protein YmL47 [Sclerotinia sclerotiorum 1980 UF-70]
gene11853	0.00894702	-1.3638	down	[J]	Translation, ribosomal structure and biogenesis	Biological Process: RNA methylation (GO:0001510);; Biological Process: metabolic process (GO:0008152);; Molecular Function: methyltransferase activity (GO:0008168);;	K02427|0.0|ssl:SS1G_02467|hypothetical protein	Putative tRNA (cytidine(32)/guanosine(34)-2&apos;-O)-methyltransferase {ECO:0000255|HAMAP-Rule:MF_03162} GN=SPAC4F10.03c OS=Schizosaccharomyces pombe (strain 972 / ATCC 24843) PE=3 SV=1	conserved hypothetical protein [Sclerotinia sclerotiorum 1980]
gene1421	0.000233569	-1.34791	down	[J]	Translation, ribosomal structure and biogenesis	Molecular Function: translation initiation factor activity (GO:0003743);; Cellular Component: eukaryotic translation initiation factor 2 complex (GO:0005850);; Biological Process: translational initiation (GO:0006413);;	K03237|0.0|ssl:SS1G_13048|hypothetical protein	Eukaryotic translation initiation factor 2 subunit alpha GN=tif211 OS=Schizosaccharomyces pombe (strain 972 / ATCC 24843) PE=1 SV=1	hypothetical protein SS1G_13048 [Sclerotinia sclerotiorum 1980]
gene12769	0.00250696	-1.33444	down	[J]	Translation, ribosomal structure and biogenesis	Molecular Function: translation elongation factor activity (GO:0003746);; Molecular Function: GTPase activity (GO:0003924);; Molecular Function: GTP binding (GO:0005525);; Cellular Component: ribosome (GO:0005840);; Cellular Component: plasma membrane (GO:0005886);; Biological Process: GTP catabolic process (GO:0006184);; Molecular Function: drug binding (GO:0008144);; Cellular Component: cell su…	K03234|0.0|ssl:SS1G_01341|elongation factor 2	Elongation factor 2 GN=EFT1 OS=Candida glabrata (strain ATCC 2001 / CBS 138 / JCM 3761 / NBRC 0622 / PE=3 SV=1	elongation factor 2 [Sclerotinia sclerotiorum 1980]
gene4192	0.000309926	-1.31239	down	[J]	Translation, ribosomal structure and biogenesis	Molecular Function: RNA binding (GO:0003723);; Cellular Component: spliceosomal complex (GO:0005681);; Cellular Component: nucleolus (GO:0005730);; Cellular Component: ribosome (GO:0005840);; Biological Process: rRNA processing (GO:0006364);; Biological Process: mRNA processing (GO:0006397);; Biological Process: RNA splicing (GO:0008380);; Biological Process: ribosome biogenesis (GO:0042254);;	K12845|1e-74|bfu:BC1G_08481|hypothetical protein	13 kDa ribonucleoprotein-associated protein GN=snu13 OS=Schizosaccharomyces pombe (strain 972 / ATCC 24843) PE=3 SV=1	small nucleolar ribonucleoprotein SNU13 [Botrytis cinerea B05.10]
gene7789	0.00942259	-1.29824	down	[J]	Translation, ribosomal structure and biogenesis	Molecular Function: GTP binding (GO:0005525);; Cellular Component: mitochondrion (GO:0005739);; Biological Process: ATP catabolic process (GO:0006200);; Molecular Function: ATPase activity (GO:0016887);;	K06942|0.0|ssl:SS1G_06490|hypothetical protein	Obg-like ATPase 1 {ECO:0000255|HAMAP-Rule:MF_03167} GN=YBR025C OS=Saccharomyces cerevisiae (strain ATCC 204508 / S288c) PE=1 SV=1	conserved hypothetical protein [Sclerotinia sclerotiorum 1980]
gene5923	0.0063785	-1.25338	down	--	--	Molecular Function: structural constituent of ribosome (GO:0003735);; Cellular Component: ribosome (GO:0005840);; Biological Process: translation (GO:0006412);;	--	54S ribosomal protein L24, mitochondrial (Precursor) GN=YM9646.05 OS=Saccharomyces cerevisiae (strain ATCC 204508 / S288c) PE=1 SV=2	hypothetical protein SS1G_08139 [Sclerotinia sclerotiorum 1980]
gene11302	0.00291011	-1.23518	down	[J]	Translation, ribosomal structure and biogenesis	Molecular Function: RNA binding (GO:0003723);; Molecular Function: structural constituent of ribosome (GO:0003735);; Biological Process: translation (GO:0006412);; Cellular Component: large ribosomal subunit (GO:0015934);;	K02863|0.0|ssl:SS1G_03798|hypothetical protein	54S ribosomal protein L1, mitochondrial (Precursor) GN=mrpl1 OS=Schizosaccharomyces pombe (strain 972 / ATCC 24843) PE=3 SV=1	mitochondrial 54S ribosomal protein MRPL1 [Sclerotinia sclerotiorum 1980 UF-70]
gene13734	0.00142402	-1.20025	down	[J]	Translation, ribosomal structure and biogenesis	Molecular Function: GTPase activity (GO:0003924);; Molecular Function: serine-tRNA ligase activity (GO:0004828);; Molecular Function: ATP binding (GO:0005524);; Molecular Function: GTP binding (GO:0005525);; Cellular Component: cytoplasm (GO:0005737);; Cellular Component: early endosome (GO:0005769);; Cellular Component: late endosome (GO:0005770);; Cellular Component: vacuolar membrane (GO:00057…	K01875|0.0|ssl:SS1G_00188|hypothetical protein	Serine--tRNA ligase, cytoplasmic GN=SPAC29A4.15 OS=Schizosaccharomyces pombe (strain 972 / ATCC 24843) PE=3 SV=1	hypothetical protein SS1G_00188 [Sclerotinia sclerotiorum 1980]
gene2930	0.00185663	-1.19663	down	[J]	Translation, ribosomal structure and biogenesis	Cellular Component: ribosome (GO:0005840);; Cellular Component: ribonucleoprotein complex (GO:0030529);; Cellular Component: nuclear lumen (GO:0031981);; Biological Process: ribosome biogenesis (GO:0042254);; Cellular Component: intracellular non-membrane-bounded organelle (GO:0043232);;	--	Ribosome assembly factor mrt4 {ECO:0000250|UniProtKB:P33201} OS=Chaetomium thermophilum (strain DSM 1495 / CBS 144.50 / IMI 039719) PE=1 SV=2	mRNA turnover protein MRT4 [Sclerotinia sclerotiorum 1980 UF-70]
gene7454	0.00151386	-1.16535	down	[J]	Translation, ribosomal structure and biogenesis	--	--	25S rRNA (cytosine-C(5))-methyltransferase rcm1 GN=rcm1 OS=Schizosaccharomyces pombe (strain 972 / ATCC 24843) PE=3 SV=3	hypothetical protein SS1G_07363 [Sclerotinia sclerotiorum 1980]
gene5674	0.00472702	-1.14999	down	[J]	Translation, ribosomal structure and biogenesis	Biological Process: pseudouridine synthesis (GO:0001522);; Molecular Function: RNA binding (GO:0003723);; Molecular Function: binding (GO:0005488);; Biological Process: RNA modification (GO:0009451);; Molecular Function: pseudouridine synthase activity (GO:0009982);; Molecular Function: isomerase activity (GO:0016853);;	K06173|0.0|ssl:SS1G_08914|hypothetical protein	tRNA pseudouridine synthase 1 GN=pus1 OS=Schizosaccharomyces pombe (strain 972 / ATCC 24843) PE=1 SV=1	hypothetical protein SS1G_08914 [Sclerotinia sclerotiorum 1980]
gene3778	0.00271185	-1.12491	down	[J]	Translation, ribosomal structure and biogenesis	Molecular Function: nucleotide binding (GO:0000166);; Molecular Function: aminoacyl-tRNA editing activity (GO:0002161);; Molecular Function: aminoacyl-tRNA ligase activity (GO:0004812);; Molecular Function: leucine-tRNA ligase activity (GO:0004823);; Molecular Function: ATP binding (GO:0005524);; Cellular Component: cytoplasm (GO:0005737);; Biological Process: tRNA aminoacylation for protein tran…	K01869|0.0|ssl:SS1G_10729|hypothetical protein	Leucine--tRNA ligase, cytoplasmic GN=leu-6 OS=Neurospora crassa (strain ATCC 24698 / 74-OR23-1A / CBS 708.71 / DSM PE=3 SV=2	hypothetical protein SS1G_10729 [Sclerotinia sclerotiorum 1980]
gene13599	0.00528073	-1.1107	down	[J]	Translation, ribosomal structure and biogenesis	Molecular Function: translation elongation factor activity (GO:0003746);; Molecular Function: GTPase activity (GO:0003924);; Molecular Function: GTP binding (GO:0005525);; Cellular Component: intracellular (GO:0005622);; Cellular Component: mitochondrion (GO:0005739);; Biological Process: GTP catabolic process (GO:0006184);; Biological Process: translational elongation (GO:0006414);; Cellular Com…	K02358|0.0|ssl:SS1G_00053|similar to translation elongation factor tu precursor, mitochondrial	Elongation factor Tu, mitochondrial (Precursor) GN=TUF1 OS=Saccharomyces cerevisiae (strain ATCC 204508 / S288c) PE=1 SV=1	hypothetical protein SS1G_00053 [Sclerotinia sclerotiorum 1980]
gene10739	0.00419896	-1.09278	down	--	--	--	--	54S ribosomal protein L35, mitochondrial (Precursor) GN=SPBC2F12.10 OS=Schizosaccharomyces pombe (strain 972 / ATCC 24843) PE=3 SV=2	mitochondrial 54S ribosomal protein YmL35 [Sclerotinia sclerotiorum 1980 UF-70]
gene7154	0.00359328	-1.08248	down	[J]	Translation, ribosomal structure and biogenesis	Biological Process: ribosomal subunit export from nucleus (GO:0000054);; Molecular Function: translation initiation factor activity (GO:0003743);; Cellular Component: nucleolus (GO:0005730);; Cellular Component: cytoplasm (GO:0005737);; Biological Process: translational initiation (GO:0006413);; Biological Process: mature ribosome assembly (GO:0042256);; Biological Process: ribosomal large subuni…	K03264|1e-164|ssl:SS1G_07066|hypothetical protein	Eukaryotic translation initiation factor 6 {ECO:0000255|HAMAP-Rule:MF_03132} OS=Verticillium alfalfae (strain VaMs.102 / ATCC MYA-4576 / FGSC 10136) PE=3 SV=2	conserved hypothetical protein [Sclerotinia sclerotiorum 1980]
gene9737	0.00566744	-1.04262	down	[J]	Translation, ribosomal structure and biogenesis	Molecular Function: translation initiation factor activity (GO:0003743);; Biological Process: translational initiation (GO:0006413);;	K03236|1e-111|ssl:SS1G_05601|translation initiation factor 1A	Eukaryotic translation initiation factor 1A GN=tif11 OS=Schizosaccharomyces pombe (strain 972 / ATCC 24843) PE=2 SV=2	translation initiation factor 1A [Sclerotinia sclerotiorum 1980]
gene684	0.00282126	1.24707	up	[J]	Translation, ribosomal structure and biogenesis	--	--	Silencing boundary-establishment protein FUB1-like protein {ECO:0000250|UniProtKB:P25659, ECO:0000305} OS=Schizosaccharomyces pombe (strain 972 / ATCC 24843) PE=3 SV=2	hypothetical protein SS1G_13797 [Sclerotinia sclerotiorum 1980]
gene11777	2.16796e-06	2.08724	up	[J]	Translation, ribosomal structure and biogenesis	Molecular Function: amidase activity (GO:0004040);; Molecular Function: binding (GO:0005488);; Biological Process: arginine metabolic process (GO:0006525);; Biological Process: aromatic amino acid family biosynthetic process (GO:0009073);; Molecular Function: hydrolase activity, acting on carbon-nitrogen (but not peptide) bonds, in linear amides (GO:0016811);; Molecular Function: ligase activity,…	--	Putative amidase C550.07 GN=SPCC550.07 OS=Schizosaccharomyces pombe (strain 972 / ATCC 24843) PE=3 SV=1	hypothetical protein SS1G_02392 [Sclerotinia sclerotiorum 1980]
gene9250	6.50887e-14	3.85818	up	[J]	Translation, ribosomal structure and biogenesis	Molecular Function: binding (GO:0005488);; Molecular Function: hydrolase activity, acting on carbon-nitrogen (but not peptide) bonds, in linear amides (GO:0016811);; Molecular Function: ligase activity, forming carbon-nitrogen bonds (GO:0016879);; Molecular Function: carbon-nitrogen ligase activity, with glutamine as amido-N-donor (GO:0016884);; Biological Process: cellular nitrogen compound meta…	--	Glutamyl-tRNA(Gln) amidotransferase subunit A, mitochondrial {ECO:0000255|HAMAP-Rule:MF_03150} GN=PODANS_1_17240 OS=Podospora anserina (strain S / ATCC MYA-4624 / DSM 980 / FGSC 10383) PE=3 SV=1	hypothetical protein SS1G_05122 [Sclerotinia sclerotiorum 1980]
gene4397	3.77397e-13	5.89367	up	[J]	Translation, ribosomal structure and biogenesis	--	--	Protein mmf1, mitochondrial (Precursor) GN=mmf1 OS=Schizosaccharomyces pombe (strain 972 / ATCC 24843) PE=3 SV=1	predicted protein [Sclerotinia sclerotiorum 1980]

## Sheet: S6 Transcription factors
#ID	FDR	log2FC	regulated	COG_class	COG_class_annotation	GO_annotation	KEGG_annotation	Swissprot_annotation	nr_annotation
gene4438	1.38166e-26	5.0717	up	--	--	Molecular Function: nucleic acid binding (GO:0003676);; Molecular Function: metal ion binding (GO:0046872);;	--	Zinc finger transcription factor ace1 GN=ace1 OS=Hypocrea jecorina (Trichoderma reesei) PE=3 SV=1	predicted protein [Sclerotinia sclerotiorum 1980]
gene14367	0.00190095	3.83058	up	--	--	Molecular Function: sequence-specific DNA binding RNA polymerase II transcription factor activity (GO:0000981);; Molecular Function: DNA binding (GO:0003677);; Cellular Component: nucleus (GO:0005634);; Biological Process: regulation of transcription from RNA polymerase II promoter (GO:0006357);; Molecular Function: zinc ion binding (GO:0008270);; Biological Process: primary metabolic process (GO…	--	Uncharacterized transcriptional regulatory protein C530.05 GN=SPBC530.05 OS=Schizosaccharomyces pombe (strain 972 / ATCC 24843) PE=3 SV=2	hypothetical protein SS1G_00816 [Sclerotinia sclerotiorum 1980]
gene2958	4.49215e-21	3.63331	up	--	--	Molecular Function: sequence-specific DNA binding RNA polymerase II transcription factor activity (GO:0000981);; Molecular Function: DNA binding (GO:0003677);; Cellular Component: nucleus (GO:0005634);; Biological Process: cellular glucan metabolic process (GO:0006073);; Biological Process: regulation of transcription, DNA-templated (GO:0006355);; Biological Process: regulation of transcription f…	--	Nitrogen assimilation transcription factor nit-4 GN=nit-4 OS=Neurospora crassa (strain ATCC 24698 / 74-OR23-1A / CBS 708.71 / DSM PE=3 SV=2	hypothetical protein SS1G_11464 [Sclerotinia sclerotiorum 1980]
gene38	1.49801e-12	2.92194	up	--	--	Molecular Function: DNA binding (GO:0003677);; Molecular Function: sequence-specific DNA binding transcription factor activity (GO:0003700);; Biological Process: regulation of transcription, DNA-templated (GO:0006355);;	--	Transcription factor vib-1 GN=vib-1 OS=Neurospora crassa (strain ATCC 24698 / 74-OR23-1A / CBS 708.71 / DSM PE=3 SV=1	hypothetical protein SS1G_14485 [Sclerotinia sclerotiorum 1980]
gene12159	4.96628e-11	2.64989	up	[K]	Transcription	--	K09602|0.0|ssl:SS1G_02765|hypothetical protein	DNA-directed RNA polymerase II subunit RPB1 GN=D2150 OS=Saccharomyces cerevisiae (strain ATCC 204508 / S288c) PE=1 SV=2	hypothetical protein SS1G_02765 [Sclerotinia sclerotiorum 1980]
gene11770	1.70825e-10	2.6304	up	--	--	Molecular Function: sequence-specific DNA binding RNA polymerase II transcription factor activity (GO:0000981);; Molecular Function: DNA binding (GO:0003677);; Cellular Component: nucleus (GO:0005634);; Biological Process: regulation of transcription from RNA polymerase II promoter (GO:0006357);; Molecular Function: zinc ion binding (GO:0008270);;	--	--	hypothetical protein SS1G_02385 [Sclerotinia sclerotiorum 1980]
gene10771	1.82665e-05	2.42779	up	--	--	Molecular Function: double-stranded DNA binding (GO:0003690);; Molecular Function: sequence-specific DNA binding transcription factor activity (GO:0003700);; Biological Process: cellular response to heat (GO:0034605);; Biological Process: cellular response to drug (GO:0035690);; Biological Process: cellular response to neutral pH (GO:0036244);; Molecular Function: sequence-specific DNA binding (G…	--	Processed sterol regulatory element-binding protein 1 OS=Schizosaccharomyces pombe (strain 972 / ATCC 24843) PE=1 SV=1	hypothetical protein SS1G_03280 [Sclerotinia sclerotiorum 1980]
gene14220	1.74252e-11	2.40537	up	[K]	Transcription	Molecular Function: sequence-specific DNA binding transcription factor activity (GO:0003700);; Cellular Component: nucleus (GO:0005634);; Biological Process: regulation of transcription, DNA-templated (GO:0006355);; Molecular Function: sequence-specific DNA binding (GO:0043565);;	--	Homeobox protein HD-10 GN=HD-10 OS=Encephalitozoon cuniculi (strain GB-M1) PE=3 SV=1	hypothetical protein SS1G_00669 [Sclerotinia sclerotiorum 1980]
gene14220	1.74252e-11	2.40537	up	[K]	Transcription	Molecular Function: sequence-specific DNA binding transcription factor activity (GO:0003700);; Cellular Component: nucleus (GO:0005634);; Biological Process: regulation of transcription, DNA-templated (GO:0006355);; Molecular Function: sequence-specific DNA binding (GO:0043565);;	--	Homeobox protein HD-10 GN=HD-10 OS=Encephalitozoon cuniculi (strain GB-M1) PE=3 SV=1	hypothetical protein SS1G_00669 [Sclerotinia sclerotiorum 1980]
gene13338	8.55304e-09	2.17028	up	--	--	Molecular Function: sequence-specific DNA binding RNA polymerase II transcription factor activity (GO:0000981);; Molecular Function: DNA binding (GO:0003677);; Molecular Function: binding (GO:0005488);; Cellular Component: nucleus (GO:0005634);; Biological Process: transcription, DNA-templated (GO:0006351);; Biological Process: regulation of transcription from RNA polymerase II promoter (GO:00063…	--	Uncharacterized transcriptional regulatory protein C139.03 GN=SPAC139.03 OS=Schizosaccharomyces pombe (strain 972 / ATCC 24843) PE=3 SV=1	hypothetical protein SS1G_01905 [Sclerotinia sclerotiorum 1980]
gene2239	5.30634e-09	2.16146	up	--	--	Molecular Function: sequence-specific DNA binding RNA polymerase II transcription factor activity (GO:0000981);; Molecular Function: DNA binding (GO:0003677);; Cellular Component: nucleus (GO:0005634);; Biological Process: regulation of transcription from RNA polymerase II promoter (GO:0006357);; Molecular Function: zinc ion binding (GO:0008270);; Biological Process: melanin biosynthetic process …	--	--	hypothetical protein SS1G_11792 [Sclerotinia sclerotiorum 1980]
gene11068	1.26429e-08	2.11204	up	[R]	General function prediction only	Cellular Component: nuclear chromatin (GO:0000790);; Biological Process: developmental process involved in reproduction (GO:0003006);; Molecular Function: DNA binding (GO:0003677);; Molecular Function: sequence-specific DNA binding transcription factor activity (GO:0003700);; Cellular Component: nucleus (GO:0005634);; Cellular Component: cytoplasm (GO:0005737);; Biological Process: regulation of …	--	Respiration factor 2 GN=RSF2 OS=Saccharomyces cerevisiae (strain ATCC 204508 / S288c) PE=1 SV=1	hypothetical protein SS1G_03567 [Sclerotinia sclerotiorum 1980]
gene12999	1.30132e-06	1.94288	up	--	--	Molecular Function: sequence-specific DNA binding transcription factor activity (GO:0003700);; Cellular Component: nucleus (GO:0005634);; Biological Process: regulation of transcription, DNA-templated (GO:0006355);; Molecular Function: sequence-specific DNA binding (GO:0043565);;	--	--	hypothetical protein SS1G_01567 [Sclerotinia sclerotiorum 1980]
gene5940	8.5409e-07	1.79823	up	--	--	Biological Process: negative regulation of transcription from RNA polymerase II promoter (GO:0000122);; Cellular Component: nuclear chromatin (GO:0000790);; Biological Process: cell morphogenesis (GO:0000902);; Biological Process: sporocarp development involved in asexual reproduction (GO:0000905);; Biological Process: chlamydospore formation (GO:0001410);; Molecular Function: DNA binding (GO:000…	K12763|0.0|ssl:SS1G_08156|hypothetical protein	Cell pattern formation-associated protein stuA GN=stuA OS=Emericella nidulans (strain FGSC A4 / ATCC 38163 / CBS 112.46 / NRRL PE=2 SV=2	hypothetical protein SS1G_08156 [Sclerotinia sclerotiorum 1980]
gene10896	8.61429e-06	1.60087	up	--	--	Molecular Function: sequence-specific DNA binding RNA polymerase II transcription factor activity (GO:0000981);; Cellular Component: nucleus (GO:0005634);; Biological Process: regulation of transcription from RNA polymerase II promoter (GO:0006357);; Molecular Function: zinc ion binding (GO:0008270);;	--	Transcriptional regulatory protein moc3 GN=moc3 OS=Schizosaccharomyces pombe (strain 972 / ATCC 24843) PE=1 SV=4	hypothetical protein SS1G_03399 [Sclerotinia sclerotiorum 1980]
gene11724	0.000173235	1.54938	up	--	--	Molecular Function: sequence-specific DNA binding RNA polymerase II transcription factor activity (GO:0000981);; Cellular Component: nucleus (GO:0005634);; Biological Process: regulation of transcription from RNA polymerase II promoter (GO:0006357);; Molecular Function: zinc ion binding (GO:0008270);;	--	--	hypothetical protein SS1G_02339 [Sclerotinia sclerotiorum 1980]
gene13056	0.00303834	1.54154	up	--	--	Molecular Function: sequence-specific DNA binding RNA polymerase II transcription factor activity (GO:0000981);; Molecular Function: DNA binding (GO:0003677);; Cellular Component: nucleus (GO:0005634);; Biological Process: regulation of transcription from RNA polymerase II promoter (GO:0006357);; Molecular Function: zinc ion binding (GO:0008270);;	--	Transcriptional activator protein DAL81 GN=DAL81 OS=Saccharomyces cerevisiae (strain ATCC 204508 / S288c) PE=1 SV=3	hypothetical protein SS1G_01623 [Sclerotinia sclerotiorum 1980]
gene1630	7.00707e-05	1.44235	up	--	--	Molecular Function: sequence-specific DNA binding transcription factor activity (GO:0003700);; Biological Process: regulation of transcription, DNA-templated (GO:0006355);; Molecular Function: sequence-specific DNA binding (GO:0043565);;	--	--	hypothetical protein SS1G_12738 [Sclerotinia sclerotiorum 1980]
gene7446	0.000387156	1.42821	up	[R]	General function prediction only	Molecular Function: DNA binding (GO:0003677);; Cellular Component: nucleus (GO:0005634);; Cellular Component: cytoplasm (GO:0005737);; Biological Process: regulation of transcription, DNA-templated (GO:0006355);; Biological Process: regulation of transcription from RNA polymerase II promoter (GO:0006357);; Molecular Function: sequence-specific DNA binding (GO:0043565);; Molecular Function: transc…	--	pH-response transcription factor pacC/RIM101 GN=pac1 OS=Sclerotinia sclerotiorum (White mold) PE=2 SV=1	hypothetical protein SS1G_07355 [Sclerotinia sclerotiorum 1980]
gene9502	0.000624879	1.42712	up	--	--	Molecular Function: sequence-specific DNA binding RNA polymerase II transcription factor activity (GO:0000981);; Cellular Component: nucleus (GO:0005634);; Biological Process: regulation of transcription from RNA polymerase II promoter (GO:0006357);; Molecular Function: zinc ion binding (GO:0008270);;	--	--	hypothetical protein SS1G_05372 [Sclerotinia sclerotiorum 1980]
gene9501	0.00363048	1.39929	up	--	--	Molecular Function: sequence-specific DNA binding RNA polymerase II transcription factor activity (GO:0000981);; Cellular Component: nucleus (GO:0005634);; Biological Process: regulation of transcription from RNA polymerase II promoter (GO:0006357);; Molecular Function: zinc ion binding (GO:0008270);;	--	Regulatory protein CAT8 GN=YM8021.06C OS=Saccharomyces cerevisiae (strain ATCC 204508 / S288c) PE=1 SV=2	hypothetical protein SS1G_05371 [Sclerotinia sclerotiorum 1980]
gene3330	0.000887421	1.30838	up	--	--	Molecular Function: sequence-specific DNA binding RNA polymerase II transcription factor activity (GO:0000981);; Molecular Function: DNA binding (GO:0003677);; Molecular Function: sequence-specific DNA binding transcription factor activity (GO:0003700);; Cellular Component: nucleus (GO:0005634);; Biological Process: regulation of transcription, DNA-templated (GO:0006355);; Biological Process: reg…	--	Transcriptional regulatory protein moc3 GN=moc3 OS=Schizosaccharomyces pombe (strain 972 / ATCC 24843) PE=1 SV=4	hypothetical protein SS1G_11081 [Sclerotinia sclerotiorum 1980]
gene6138	0.00324665	1.15035	up	--	--	Molecular Function: sequence-specific DNA binding RNA polymerase II transcription factor activity (GO:0000981);; Cellular Component: nucleus (GO:0005634);; Biological Process: regulation of transcription from RNA polymerase II promoter (GO:0006357);; Molecular Function: zinc ion binding (GO:0008270);; Biological Process: regulation of carbon utilization (GO:0043609);; Biological Process: filament…	--	Xylanolytic transcriptional activator xlnR GN=xlnR OS=Aspergillus niger PE=1 SV=2	hypothetical protein SS1G_08351 [Sclerotinia sclerotiorum 1980]
gene9809	0.00945436	1.08493	up	--	--	Molecular Function: nucleic acid binding (GO:0003676);; Molecular Function: sequence-specific DNA binding transcription factor activity (GO:0003700);; Cellular Component: nucleus (GO:0005634);; Biological Process: regulation of transcription, DNA-templated (GO:0006355);; Molecular Function: zinc ion binding (GO:0008270);; Molecular Function: 2 iron, 2 sulfur cluster binding (GO:0051537);;	K12236|0.0|ssl:SS1G_04050|hypothetical protein	FKBP12-associated protein 1 homolog GN=fap1 OS=Schizosaccharomyces pombe (strain 972 / ATCC 24843) PE=1 SV=1	hypothetical protein SS1G_04050 [Sclerotinia sclerotiorum 1980]
gene10816	0.00717125	-1.00505	down	--	--	Molecular Function: sequence-specific DNA binding transcription factor activity (GO:0003700);; Biological Process: regulation of transcription, DNA-templated (GO:0006355);; Molecular Function: sequence-specific DNA binding (GO:0043565);;	--	--	hypothetical protein SS1G_03321 [Sclerotinia sclerotiorum 1980]
gene5675	0.00902094	-1.0816	down	[K]	Transcription	Molecular Function: sequence-specific DNA binding (GO:0043565);;	K03136|0.0|ssl:SS1G_08915|hypothetical protein	Transcription initiation factor IIE subunit alpha GN=tfa1 OS=Schizosaccharomyces pombe (strain 972 / ATCC 24843) PE=1 SV=3	hypothetical protein SS1G_08915 [Sclerotinia sclerotiorum 1980]
gene5385	0.00201025	-1.18504	down	[R]	General function prediction only	Biological Process: reproduction (GO:0000003);; Molecular Function: nucleic acid binding (GO:0003676);; Molecular Function: DNA binding (GO:0003677);; Biological Process: regulation of transcription from RNA polymerase II promoter (GO:0006357);; Biological Process: cell communication (GO:0007154);; Biological Process: cell adhesion (GO:0007155);; Biological Process: response to biotic stimulus (G…	--	Cell wall transcription factor ACE2 GN=ACE2 OS=Candida albicans (strain SC5314 / ATCC MYA-2876) PE=3 SV=1	hypothetical protein SS1G_09588 [Sclerotinia sclerotiorum 1980]
gene10423	0.00172565	-1.18952	down	--	--	Molecular Function: sequence-specific DNA binding transcription factor activity (GO:0003700);; Biological Process: regulation of transcription, DNA-templated (GO:0006355);; Molecular Function: sequence-specific DNA binding (GO:0043565);;	--	--	hypothetical protein SS1G_04655 [Sclerotinia sclerotiorum 1980]
gene14464	0.0049742	-1.23017	down	--	--	Cellular Component: core TFIIH complex (GO:0000439);; Biological Process: nucleotide-excision repair (GO:0006289);; Biological Process: regulation of transcription, DNA-templated (GO:0006355);;	K10845|4e-38|ssl:SS1G_00913|hypothetical protein	RNA polymerase II transcription factor B subunit 5 GN=TFB5 OS=Gibberella zeae (strain PH-1 / ATCC MYA-4620 / FGSC 9075 / NRRL 31084) PE=3 SV=3	hypothetical protein SS1G_00913 [Sclerotinia sclerotiorum 1980]
gene8030	0.00212621	-1.23985	down	[K]	Transcription	Molecular Function: DNA binding (GO:0003677);; Molecular Function: DNA-directed RNA polymerase activity (GO:0003899);; Biological Process: transcription, DNA-templated (GO:0006351);;	K03009|1e-64|ssl:SS1G_06726|hypothetical protein	DNA-directed RNA polymerases I, II, and III subunit RPABC4 GN=YHR143BW OS=Saccharomyces cerevisiae (strain ATCC 204508 / S288c) PE=1 SV=1	predicted protein [Sclerotinia sclerotiorum 1980]
gene12352	0.00278214	-1.26475	down	[K]	Transcription	Molecular Function: DNA-directed RNA polymerase activity (GO:0003899);; Biological Process: transcription, DNA-templated (GO:0006351);; Molecular Function: protein dimerization activity (GO:0046983);;	K03027|0.0|ssl:SS1G_02959|hypothetical protein	DNA-directed RNA polymerases I and III subunit RPAC1 GN=rpc40 OS=Schizosaccharomyces pombe (strain 972 / ATCC 24843) PE=3 SV=1	hypothetical protein SS1G_02959 [Sclerotinia sclerotiorum 1980]
gene14283	0.000357328	-1.30982	down	--	--	Molecular Function: sequence-specific DNA binding RNA polymerase II transcription factor activity (GO:0000981);; Molecular Function: DNA binding (GO:0003677);; Cellular Component: nucleus (GO:0005634);; Biological Process: regulation of transcription from RNA polymerase II promoter (GO:0006357);; Molecular Function: zinc ion binding (GO:0008270);;	--	Uncharacterized transcriptional regulatory protein C530.05 GN=SPBC530.05 OS=Schizosaccharomyces pombe (strain 972 / ATCC 24843) PE=3 SV=2	hypothetical protein SS1G_00732 [Sclerotinia sclerotiorum 1980]
gene8916	0.000720367	-1.35379	down	[K]	Transcription	Molecular Function: DNA binding (GO:0003677);; Molecular Function: DNA-directed RNA polymerase activity (GO:0003899);; Biological Process: transcription, DNA-templated (GO:0006351);;	K03025|0.0|ssl:SS1G_06285|hypothetical protein	Probable DNA-directed RNA polymerase III subunit rpc6 GN=rpc6 OS=Schizosaccharomyces pombe (strain 972 / ATCC 24843) PE=2 SV=1	hypothetical protein SS1G_06285 [Sclerotinia sclerotiorum 1980]
gene7435	0.00179111	-1.36533	down	--	--	Molecular Function: sequence-specific DNA binding transcription factor activity (GO:0003700);; Biological Process: regulation of transcription, DNA-templated (GO:0006355);; Molecular Function: sequence-specific DNA binding (GO:0043565);;	--	Putative transcription factor kapC GN=kapC OS=Neosartorya fischeri (strain ATCC 1020 / DSM 3700 / FGSC A1164 / NRRL PE=3 SV=2	hypothetical protein SS1G_07344 [Sclerotinia sclerotiorum 1980]
gene7435	0.00179111	-1.36533	down	--	--	Molecular Function: sequence-specific DNA binding transcription factor activity (GO:0003700);; Biological Process: regulation of transcription, DNA-templated (GO:0006355);; Molecular Function: sequence-specific DNA binding (GO:0043565);;	--	Putative transcription factor kapC GN=kapC OS=Neosartorya fischeri (strain ATCC 1020 / DSM 3700 / FGSC A1164 / NRRL PE=3 SV=2	hypothetical protein SS1G_07344 [Sclerotinia sclerotiorum 1980]
gene8482	0.00193599	-1.40926	down	[K]	Transcription	Molecular Function: DNA binding (GO:0003677);; Molecular Function: DNA-directed RNA polymerase activity (GO:0003899);; Biological Process: transcription, DNA-templated (GO:0006351);; Molecular Function: zinc ion binding (GO:0008270);;	--	DNA-directed RNA polymerases I, II, and III subunit RPABC5 GN=RPB10 OS=Saccharomyces cerevisiae (strain ATCC 204508 / S288c) PE=1 SV=2	hypothetical protein SS1G_05855 [Sclerotinia sclerotiorum 1980]
gene8961	0.000418659	-1.58034	down	[K]	Transcription	Molecular Function: DNA binding (GO:0003677);; Biological Process: regulation of transcription, DNA-templated (GO:0006355);; Molecular Function: sequence-specific DNA binding (GO:0043565);;	K03627|1e-139|ssl:SS1G_04834|hypothetical protein	Multiprotein-bridging factor 1 GN=MBF1 OS=Gibberella fujikuroi (Bakanae and foot rot disease fungus) PE=3 SV=1	hypothetical protein SS1G_04834 [Sclerotinia sclerotiorum 1980]
gene2301	2.87408e-05	-1.62574	down	[K]	Transcription	Molecular Function: nucleic acid binding (GO:0003676);; Biological Process: transcription, DNA-templated (GO:0006351);; Molecular Function: zinc ion binding (GO:0008270);; Molecular Function: transferase activity (GO:0016740);;	K03000|7e-66|ssl:SS1G_11854|hypothetical protein	DNA-directed RNA polymerase I subunit RPA12 GN=RPA12 OS=Saccharomyces cerevisiae (strain ATCC 204508 / S288c) PE=1 SV=1	predicted protein [Sclerotinia sclerotiorum 1980]
gene8704	0.00389867	-1.77013	down	--	--	Molecular Function: sequence-specific DNA binding transcription factor activity (GO:0003700);; Biological Process: regulation of transcription, DNA-templated (GO:0006355);; Molecular Function: sequence-specific DNA binding (GO:0043565);;	--	--	hypothetical protein SS1G_06075 [Sclerotinia sclerotiorum 1980]
gene13166	6.87134e-07	-1.83702	down	--	--	Molecular Function: sequence-specific DNA binding RNA polymerase II transcription factor activity (GO:0000981);; Molecular Function: DNA binding (GO:0003677);; Cellular Component: nucleus (GO:0005634);; Biological Process: regulation of transcription from RNA polymerase II promoter (GO:0006357);; Molecular Function: zinc ion binding (GO:0008270);;	--	Uncharacterized transcriptional regulatory protein C1327.01c GN=SPAC1327.01c OS=Schizosaccharomyces pombe (strain 972 / ATCC 24843) PE=1 SV=2	hypothetical protein SS1G_01733 [Sclerotinia sclerotiorum 1980]
gene9237	0.00439493	-1.88338	down	--	--	Molecular Function: sequence-specific DNA binding RNA polymerase II transcription factor activity (GO:0000981);; Molecular Function: sequence-specific DNA binding transcription factor activity (GO:0003700);; Molecular Function: binding (GO:0005488);; Cellular Component: nucleus (GO:0005634);; Biological Process: regulation of transcription, DNA-templated (GO:0006355);; Biological Process: regulat…	--	Transcriptional regulatory protein moc3 GN=moc3 OS=Schizosaccharomyces pombe (strain 972 / ATCC 24843) PE=1 SV=4	hypothetical protein SS1G_05109 [Sclerotinia sclerotiorum 1980]
gene3994	3.83894e-07	-1.91374	down	--	--	Molecular Function: sequence-specific DNA binding transcription factor activity (GO:0003700);; Biological Process: regulation of transcription, DNA-templated (GO:0006355);; Molecular Function: sequence-specific DNA binding (GO:0043565);;	--	Regulatory protein cys-3 GN=cys-3 OS=Neurospora crassa (strain ATCC 24698 / 74-OR23-1A / CBS 708.71 / DSM PE=1 SV=1	hypothetical protein SS1G_10943 [Sclerotinia sclerotiorum 1980]
gene13490	3.10436e-05	-2.1105	down	--	--	Molecular Function: sequence-specific DNA binding RNA polymerase II transcription factor activity (GO:0000981);; Cellular Component: nucleus (GO:0005634);; Biological Process: regulation of transcription from RNA polymerase II promoter (GO:0006357);; Molecular Function: zinc ion binding (GO:0008270);;	--	Uncharacterized transcriptional regulatory protein C15D4.02 GN=SPBC15D4.02 OS=Schizosaccharomyces pombe (strain 972 / ATCC 24843) PE=3 SV=3	hypothetical protein SS1G_02054 [Sclerotinia sclerotiorum 1980]
gene12188	8.88792e-08	-2.17916	down	--	--	Molecular Function: sequence-specific DNA binding RNA polymerase II transcription factor activity (GO:0000981);; Cellular Component: nucleus (GO:0005634);; Biological Process: regulation of transcription from RNA polymerase II promoter (GO:0006357);; Molecular Function: zinc ion binding (GO:0008270);;	--	Fluconazole resistance protein 1 GN=FCR1 OS=Candida albicans (Yeast) PE=3 SV=1	hypothetical protein SS1G_02793 [Sclerotinia sclerotiorum 1980]
gene14345	4.8245e-09	-2.42983	down	--	--	Molecular Function: nucleotide binding (GO:0000166);; Molecular Function: sequence-specific DNA binding RNA polymerase II transcription factor activity (GO:0000981);; Molecular Function: DNA binding (GO:0003677);; Cellular Component: nucleus (GO:0005634);; Biological Process: regulation of transcription, DNA-templated (GO:0006355);; Biological Process: regulation of transcription from RNA polymer…	--	Nitrogen assimilation transcription factor nit-4 GN=nit-4 OS=Neurospora crassa (strain ATCC 24698 / 74-OR23-1A / CBS 708.71 / DSM PE=3 SV=2	hypothetical protein SS1G_00794 [Sclerotinia sclerotiorum 1980]
gene8006	0.0020405	-2.89527	down	--	--	Molecular Function: sequence-specific DNA binding transcription factor activity (GO:0003700);; Biological Process: regulation of transcription, DNA-templated (GO:0006355);; Molecular Function: sequence-specific DNA binding (GO:0043565);;	--	--	predicted protein [Sclerotinia sclerotiorum 1980]
gene3783	1.00999e-07	-3.2756	down	--	--	Molecular Function: sequence-specific DNA binding RNA polymerase II transcription factor activity (GO:0000981);; Cellular Component: nucleus (GO:0005634);; Biological Process: regulation of transcription from RNA polymerase II promoter (GO:0006357);; Molecular Function: zinc ion binding (GO:0008270);;	--	--	hypothetical protein SS1G_10734 [Sclerotinia sclerotiorum 1980]
gene13223	0.000655864	-4.02681	down	--	--	Molecular Function: sequence-specific DNA binding transcription factor activity (GO:0003700);; Biological Process: regulation of transcription, DNA-templated (GO:0006355);; Molecular Function: sequence-specific DNA binding (GO:0043565);;	--	Regulatory protein cys-3 GN=cys-3 OS=Neurospora crassa (strain ATCC 24698 / 74-OR23-1A / CBS 708.71 / DSM PE=1 SV=1	predicted protein [Sclerotinia sclerotiorum 1980]
gene3034	2.90629e-13	-5.54858	down	[HC]	--	Molecular Function: sequence-specific DNA binding transcription factor activity (GO:0003700);; Cellular Component: nucleus (GO:0005634);; Biological Process: regulation of transcription, DNA-templated (GO:0006355);; Molecular Function: sequence-specific DNA binding (GO:0043565);; Biological Process: small molecule metabolic process (GO:0044281);; Biological Process: organonitrogen compound metabo…	--	Putative transcription factor kapC GN=kapC OS=Emericella nidulans (strain FGSC A4 / ATCC 38163 / CBS 112.46 / NRRL PE=3 SV=1	hypothetical protein SS1G_11540 [Sclerotinia sclerotiorum 1980]

## Sheet: S7 Activate oxygen metabolism 
#ID	FDR	log2FC	regulated	COG_class	COG_class_annotation	GO_annotation	KEGG_annotation	Swissprot_annotation	nr_annotation
gene5306	6.17475e-08	6.47001	up	[P]	Inorganic ion transport and metabolism	Molecular Function: catalase activity (GO:0004096);; Molecular Function: protein binding (GO:0005515);; Cellular Component: intracellular (GO:0005622);; Biological Process: cellular response to starvation (GO:0009267);; Cellular Component: fungal-type cell wall (GO:0009277);; Biological Process: pathogenesis (GO:0009405);; Cellular Component: cell surface (GO:0009986);; Biological Process: cellul…	K03781|0.0|ssl:SS1G_09509|hypothetical protein	Peroxisomal catalase GN=PXP9 OS=Pichia angusta (Yeast) PE=1 SV=1	hypothetical protein SS1G_09509 [Sclerotinia sclerotiorum 1980]
gene12178	3.25905e-43	5.72927	up	[P]	Inorganic ion transport and metabolism	Molecular Function: catalase activity (GO:0004096);; Cellular Component: ascospore wall (GO:0005619);; Cellular Component: intracellular (GO:0005622);; Cellular Component: cell surface (GO:0009986);; Biological Process: cellular response to iron ion starvation (GO:0010106);; Biological Process: D-gluconate metabolic process (GO:0019521);; Molecular Function: heme binding (GO:0020037);; Biological…	K03781|0.0|ssl:SS1G_02784|hypothetical protein	Catalase-1 GN=cat-1 OS=Neurospora crassa (strain ATCC 24698 / 74-OR23-1A / CBS 708.71 / DSM PE=1 SV=2	hypothetical protein SS1G_02784 [Sclerotinia sclerotiorum 1980]
gene4931	1.74402e-10	3.91495	up	[P]	Inorganic ion transport and metabolism	Biological Process: metal ion transport (GO:0030001);; Molecular Function: metal ion binding (GO:0046872);;	--	P-type cation-transporting ATPase GN=YBR2112 OS=Saccharomyces cerevisiae (strain ATCC 204508 / S288c) PE=1 SV=2	hypothetical protein SS1G_09137 [Sclerotinia sclerotiorum 1980]
gene1033	2.49123e-05	3.24762	up	[C]	Energy production and conversion	Biological Process: alkaloid metabolic process (GO:0009820);; Molecular Function: FMN binding (GO:0010181);; Molecular Function: oxidoreductase activity (GO:0016491);; Molecular Function: transferase activity (GO:0016740);; Biological Process: oxidation-reduction process (GO:0055114);;	--	Putative NADPH dehydrogenase C23G7.10c GN=SPBC23G7.10c OS=Schizosaccharomyces pombe (strain 972 / ATCC 24843) PE=3 SV=1	hypothetical protein SS1G_13455 [Sclerotinia sclerotiorum 1980]
gene4848	1.61823e-16	3.00568	up	[R]	General function prediction only	Molecular Function: binding (GO:0005488);; Biological Process: nitrogen compound metabolic process (GO:0006807);; Molecular Function: electron carrier activity (GO:0009055);; Molecular Function: oxidoreductase activity (GO:0016491);; Molecular Function: molybdenum ion binding (GO:0030151);; Biological Process: oxidation-reduction process (GO:0055114);;	K00387|0.0|ssl:SS1G_09980|hypothetical protein	Nitrate reductase [NADPH] GN=NIA OS=Fusarium oxysporum (Fusarium vascular wilt) PE=3 SV=1	hypothetical protein SS1G_09980 [Sclerotinia sclerotiorum 1980]
gene12505	5.90681e-14	2.70734	up	[P]	Inorganic ion transport and metabolism	Molecular Function: catalase activity (GO:0004096);; Molecular Function: protein binding (GO:0005515);; Cellular Component: ascospore wall (GO:0005619);; Cellular Component: intracellular (GO:0005622);; Biological Process: pathogenesis (GO:0009405);; Cellular Component: cell surface (GO:0009986);; Biological Process: cellular response to iron ion starvation (GO:0010106);; Biological Process: D-gl…	K03781|0.0|ssl:SS1G_01081|similar to catalase	Catalase GN=CAT1 OS=Blumeria graminis f. sp. hordei (Barley powdery mildew) PE=3 SV=1	hypothetical protein SS1G_01081 [Sclerotinia sclerotiorum 1980]
gene14097	5.73424e-05	1.72289	up	[P]	Inorganic ion transport and metabolism	Biological Process: age-dependent response to reactive oxygen species (GO:0001315);; Molecular Function: catalase activity (GO:0004096);; Molecular Function: protein binding (GO:0005515);; Cellular Component: intracellular (GO:0005622);; Cellular Component: mitochondrial matrix (GO:0005759);; Cellular Component: peroxisomal matrix (GO:0005782);; Cellular Component: fungal-type cell wall (GO:00092…	K03781|0.0|ssl:SS1G_00547|peroxisomal catalase	Catalase GN=cta1 OS=Schizosaccharomyces pombe (strain 972 / ATCC 24843) PE=1 SV=1	peroxisomal catalase [Sclerotinia sclerotiorum 1980]
gene14411	2.31549e-05	1.61808	up	[R]	General function prediction only	Molecular Function: binding (GO:0005488);; Molecular Function: oxidoreductase activity (GO:0016491);; Biological Process: cell redox homeostasis (GO:0045454);; Molecular Function: metal ion binding (GO:0046872);; Molecular Function: flavin adenine dinucleotide binding (GO:0050660);; Molecular Function: 2 iron, 2 sulfur cluster binding (GO:0051537);; Biological Process: oxidation-reduction process…	--	Apoptosis-inducing factor 1 GN=aif1 OS=Schizosaccharomyces pombe (strain 972 / ATCC 24843) PE=3 SV=3	hypothetical protein SS1G_00860 [Sclerotinia sclerotiorum 1980]
gene12497	6.54398e-05	1.49983	up	[D]	Cell cycle control, cell division, chromosome partitioning	Biological Process: metabolic process (GO:0008152);; Biological Process: cellular process (GO:0009987);; Cellular Component: intracellular membrane-bounded organelle (GO:0043231);; Cellular Component: cytoplasmic part (GO:0044444);; Biological Process: cell redox homeostasis (GO:0045454);;	--	Protein disulfide-isomerase tigA (Precursor) GN=tigA OS=Aspergillus niger PE=2 SV=1	hypothetical protein SS1G_03104 [Sclerotinia sclerotiorum 1980]
gene13253	5.5731e-05	1.48227	up	[T]	Signal transduction mechanisms	Cellular Component: integral component of membrane (GO:0016021);;	K05770|0.0|ssl:SS1G_01820|hypothetical protein	Translocator protein homolog GN=SPBC725.10 OS=Schizosaccharomyces pombe (strain 972 / ATCC 24843) PE=3 SV=2	hypothetical protein SS1G_01820 [Sclerotinia sclerotiorum 1980]
gene9501	0.00363048	1.39929	up	--	--	Molecular Function: sequence-specific DNA binding RNA polymerase II transcription factor activity (GO:0000981);; Cellular Component: nucleus (GO:0005634);; Biological Process: regulation of transcription from RNA polymerase II promoter (GO:0006357);; Molecular Function: zinc ion binding (GO:0008270);;	--	Regulatory protein CAT8 GN=YM8021.06C OS=Saccharomyces cerevisiae (strain ATCC 204508 / S288c) PE=1 SV=2	hypothetical protein SS1G_05371 [Sclerotinia sclerotiorum 1980]
gene9554	0.00190373	1.38186	up	[Q]	Secondary metabolites biosynthesis, transport and catabolism	Molecular Function: GTP binding (GO:0005525);; Cellular Component: intracellular (GO:0005622);; Biological Process: small GTPase mediated signal transduction (GO:0007264);; Molecular Function: ferric iron binding (GO:0008199);; Biological Process: catechol-containing compound metabolic process (GO:0009712);; Molecular Function: catechol 1,2-dioxygenase activity (GO:0018576);; Biological Process: …	--	Catechol 1,2-dioxygenase GN=HQD2 OS=Candida albicans (strain SC5314 / ATCC MYA-2876) PE=1 SV=1	hypothetical protein SS1G_05424 [Sclerotinia sclerotiorum 1980]
gene12239	0.00111686	1.20281	up	--	--	Biological Process: superoxide metabolic process (GO:0006801);; Cellular Component: fungal-type cell wall (GO:0009277);; Biological Process: evasion or tolerance of host immune response (GO:0020012);; Biological Process: cellular response to oxidative stress (GO:0034599);; Molecular Function: metal ion binding (GO:0046872);; Biological Process: oxidation-reduction process (GO:0055114);;	--	Cell surface Cu-only superoxide dismutase 5 (Precursor) GN=SOD5 OS=Candida albicans (strain SC5314 / ATCC MYA-2876) PE=1 SV=1	hypothetical protein SS1G_02845 [Sclerotinia sclerotiorum 1980]
gene8876	0.00365653	1.11565	up	[P]	Inorganic ion transport and metabolism	Molecular Function: superoxide dismutase activity (GO:0004784);; Cellular Component: intracellular (GO:0005622);; Biological Process: superoxide metabolic process (GO:0006801);; Molecular Function: IgE binding (GO:0019863);; Molecular Function: manganese ion binding (GO:0030145);; Molecular Function: metal ion binding (GO:0046872);; Biological Process: oxidation-reduction process (GO:0055114);;	K04564|1e-169|ssl:SS1G_06246|hypothetical protein	Superoxide dismutase [Mn], mitochondrial (Precursor) GN=sod2 OS=Schizosaccharomyces pombe (strain 972 / ATCC 24843) PE=1 SV=1	hypothetical protein SS1G_06246 [Sclerotinia sclerotiorum 1980]
gene7850	0.00386826	-1.0814	down	[EH]	--	Molecular Function: magnesium ion binding (GO:0000287);; Molecular Function: acetolactate synthase activity (GO:0003984);; Biological Process: branched-chain amino acid biosynthetic process (GO:0009082);; Biological Process: isoleucine biosynthetic process (GO:0009097);; Biological Process: valine biosynthetic process (GO:0009099);; Molecular Function: transferase activity (GO:0016740);; Molecula…	K01652|0.0|ssl:SS1G_06550|hypothetical protein	Acetolactate synthase catalytic subunit, mitochondrial (Precursor) GN=YM9718.07 OS=Saccharomyces cerevisiae (strain ATCC 204508 / S288c) PE=1 SV=1	hypothetical protein SS1G_06550 [Sclerotinia sclerotiorum 1980]
gene3649	0.00910194	-1.09254	down	[R]	General function prediction only	Molecular Function: N-acetyltransferase activity (GO:0008080);;	K00670|1e-134|ssl:SS1G_10601|hypothetical protein	N-terminal acetyltransferase A complex catalytic subunit ard1 GN=ard1 OS=Schizosaccharomyces pombe (strain 972 / ATCC 24843) PE=1 SV=1	hypothetical protein SS1G_10601 [Sclerotinia sclerotiorum 1980]
gene6390	0.00377716	-1.12779	down	[P]	Inorganic ion transport and metabolism	Molecular Function: nucleic acid binding (GO:0003676);; Molecular Function: NADPH-hemoprotein reductase activity (GO:0003958);; Molecular Function: iron ion binding (GO:0005506);; Cellular Component: endoplasmic reticulum membrane (GO:0005789);; Cellular Component: plasma membrane (GO:0005886);; Biological Process: generation of precursor metabolites and energy (GO:0006091);; Biological Process: …	K00327|0.0|ssl:SS1G_08602|similar to NADPH cytochrome P450 oxidoreductase	NADPH--cytochrome P450 reductase {ECO:0000250|UniProtKB:Q00141} GN=cprA OS=Aspergillus niger (strain CBS 513.88 / FGSC A1513) PE=3 SV=1	hypothetical protein SS1G_08602 [Sclerotinia sclerotiorum 1980]
gene3773	0.000151932	-1.46205	down	[C]	Energy production and conversion	Biological Process: metabolic process (GO:0008152);; Biological Process: cellular process (GO:0009987);; Molecular Function: oxidoreductase activity (GO:0016491);; Molecular Function: oxidoreductase activity, acting on a sulfur group of donors, NAD(P) as acceptor (GO:0016668);; Cellular Component: intracellular part (GO:0044424);; Biological Process: cell redox homeostasis (GO:0045454);; Molecula…	K00383|0.0|ssl:SS1G_10724|hypothetical protein	Glutathione reductase GN=gtr-1 OS=Neurospora crassa (strain ATCC 24698 / 74-OR23-1A / CBS 708.71 / DSM PE=3 SV=1	hypothetical protein SS1G_10724 [Sclerotinia sclerotiorum 1980]
gene8526	6.50551e-05	-1.48858	down	[O]	Posttranslational modification, protein turnover, chaperones	Molecular Function: thioredoxin-disulfide reductase activity (GO:0004791);; Cellular Component: cytoplasm (GO:0005737);; Biological Process: removal of superoxide radicals (GO:0019430);; Molecular Function: flavin adenine dinucleotide binding (GO:0050660);; Biological Process: oxidation-reduction process (GO:0055114);;	K00384|0.0|ssl:SS1G_05899|hypothetical protein	Thioredoxin reductase GN=cys-9 OS=Neurospora crassa (strain ATCC 24698 / 74-OR23-1A / CBS 708.71 / DSM PE=3 SV=1	hypothetical protein SS1G_05899 [Sclerotinia sclerotiorum 1980]
gene9328	0.000258574	-1.52252	down	[P]	Inorganic ion transport and metabolism	Molecular Function: catalase activity (GO:0004096);; Biological Process: response to oxidative stress (GO:0006979);; Molecular Function: hydrolase activity, acting on glycosyl bonds (GO:0016798);; Molecular Function: heme binding (GO:0020037);; Biological Process: cellular response to stress (GO:0033554);; Biological Process: response to chemical (GO:0042221);; Biological Process: cellular metabo…	--	Catalase B (Precursor) GN=catB OS=Emericella nidulans (strain FGSC A4 / ATCC 38163 / CBS 112.46 / NRRL PE=2 SV=2	hypothetical protein SS1G_05200 [Sclerotinia sclerotiorum 1980]
gene2441	0.00210918	-1.59809	down	[C]	Energy production and conversion	Molecular Function: FMN binding (GO:0010181);; Molecular Function: oxidoreductase activity (GO:0016491);; Biological Process: ergot alkaloid biosynthetic process (GO:0035837);; Biological Process: oxidation-reduction process (GO:0055114);;	--	Putative NADPH dehydrogenase C23G7.10c GN=SPBC23G7.10c OS=Schizosaccharomyces pombe (strain 972 / ATCC 24843) PE=3 SV=1	hypothetical protein SS1G_11991 [Sclerotinia sclerotiorum 1980]
gene3047	0.00823537	-1.95428	down	[Q]	Secondary metabolites biosynthesis, transport and catabolism	Molecular Function: monooxygenase activity (GO:0004497);; Molecular Function: iron ion binding (GO:0005506);; Molecular Function: electron carrier activity (GO:0009055);; Molecular Function: oxidoreductase activity (GO:0016491);; Molecular Function: oxidoreductase activity, acting on paired donors, with incorporation or reduction of molecular oxygen (GO:0016705);; Molecular Function: heme binding…	--	NADPH--cytochrome P450 reductase GN=CYP505 OS=Fusarium oxysporum (Fusarium vascular wilt) PE=1 SV=1	hypothetical protein SS1G_11553 [Sclerotinia sclerotiorum 1980]
gene331	8.05049e-10	-2.23031	down	[Q]	Secondary metabolites biosynthesis, transport and catabolism	Molecular Function: monooxygenase activity (GO:0004497);; Molecular Function: binding (GO:0005488);; Molecular Function: iron ion binding (GO:0005506);; Biological Process: steroid biosynthetic process (GO:0006694);; Molecular Function: electron carrier activity (GO:0009055);; Cellular Component: membrane (GO:0016020);; Biological Process: sterol metabolic process (GO:0016125);; Molecular Functio…	--	Eburicol 14-alpha-demethylase GN=CYP51 OS=Uncinula necator (Grape powdery mildew) PE=2 SV=2	hypothetical protein SS1G_14163 [Sclerotinia sclerotiorum 1980]
gene4935	8.88343e-08	-2.24685	down	[P]	Inorganic ion transport and metabolism	Molecular Function: catalase activity (GO:0004096);; Molecular Function: protein binding (GO:0005515);; Cellular Component: ascospore wall (GO:0005619);; Cellular Component: peroxisome (GO:0005777);; Biological Process: pathogenesis (GO:0009405);; Biological Process: cellular response to iron ion starvation (GO:0010106);; Biological Process: D-gluconate metabolic process (GO:0019521);; Molecular …	--	Catalase A GN=catA OS=Botryotinia fuckeliana (Noble rot fungus) PE=2 SV=1	catalase [Sclerotinia sclerotiorum 1980]
gene11426	1.67387e-06	-2.81825	down	[C]	Energy production and conversion	Biological Process: alkaloid metabolic process (GO:0009820);; Molecular Function: FMN binding (GO:0010181);; Molecular Function: oxidoreductase activity (GO:0016491);; Biological Process: oxidation-reduction process (GO:0055114);;	--	Putative NADPH dehydrogenase C23G7.10c GN=SPBC23G7.10c OS=Schizosaccharomyces pombe (strain 972 / ATCC 24843) PE=3 SV=1	hypothetical protein SS1G_03921 [Sclerotinia sclerotiorum 1980]
gene10073	9.89772e-24	-3.75172	down	[EH]	--	Molecular Function: phosphoadenylyl-sulfate reductase (thioredoxin) activity (GO:0004604);; Biological Process: methionine biosynthetic process (GO:0009086);; Biological Process: cysteine biosynthetic process (GO:0019344);; Biological Process: sulfate assimilation, phosphoadenylyl sulfate reduction by phosphoadenylyl-sulfate reductase (thioredoxin) (GO:0019379);; Biological Process: hydrogen sulf…	K00390|0.0|ssl:SS1G_04310|hypothetical protein	Phosphoadenosine phosphosulfate reductase GN=sA OS=Emericella nidulans (strain FGSC A4 / ATCC 38163 / CBS 112.46 / NRRL PE=3 SV=3	hypothetical protein SS1G_04310 [Sclerotinia sclerotiorum 1980]

## Sheet: S8 Autophagy and ubiquitination
#ID	FDR	log2FC	regulated	COG_class	COG_class_annotation	GO_annotation	KEGG_annotation	Swissprot_annotation	nr_annotation
gene1420	9.8619e-14	2.80406	up	--	--	--	--	Putative vacuolar protein sorting-associated protein TDA6 GN=TDA6 OS=Saccharomyces cerevisiae (strain ATCC 204508 / S288c) PE=2 SV=1	hypothetical protein SS1G_13047 [Sclerotinia sclerotiorum 1980]
gene2084	1.40453e-05	2.07277	up	[R]	General function prediction only	Molecular Function: aminopeptidase activity (GO:0004177);; Biological Process: proteolysis (GO:0006508);; Molecular Function: metallopeptidase activity (GO:0008237);; Cellular Component: integral component of membrane (GO:0016021);;	--	Vacuolar membrane protease {ECO:0000250|UniProtKB:P38244} GN=SS1G_12596 OS=Sclerotinia sclerotiorum (strain ATCC 18683 / 1980 / Ss-1) PE=3 SV=1	hypothetical protein SS1G_12596 [Sclerotinia sclerotiorum 1980]
gene2793	3.73809e-08	1.99082	up	--	--	Cellular Component: integral component of membrane (GO:0016021);; Biological Process: transmembrane transport (GO:0055085);;	K07300|0.0|ssl:SS1G_12337|hypothetical protein	Vacuolar calcium ion transporter GN=VCX1 OS=Saccharomyces cerevisiae (strain ATCC 204508 / S288c) PE=1 SV=1	hypothetical protein SS1G_12337 [Sclerotinia sclerotiorum 1980]
gene8833	0.00274146	1.84708	up	[RTKL]	--	Biological Process: mitotic spindle elongation (GO:0000022);; Biological Process: G2/M transition of mitotic cell cycle (GO:0000086);; Molecular Function: protein serine/threonine kinase activity (GO:0004674);; Molecular Function: calmodulin-dependent protein kinase activity (GO:0004683);; Molecular Function: cAMP-dependent protein kinase activity (GO:0004691);; Molecular Function: ATP binding (G…	--	Serine/threonine-protein kinase srk1 GN=srk1 OS=Schizosaccharomyces pombe (strain 972 / ATCC 24843) PE=1 SV=1	hypothetical protein SS1G_06203 [Sclerotinia sclerotiorum 1980]
gene3762	1.02262e-05	1.68288	up	[O]	Posttranslational modification, protein turnover, chaperones	Molecular Function: ubiquitin-protein transferase activity (GO:0004842);; Molecular Function: protein binding (GO:0005515);; Cellular Component: nucleus (GO:0005634);; Cellular Component: cytoplasm (GO:0005737);; Biological Process: protein ubiquitination (GO:0016567);; Biological Process: protein ubiquitination involved in ubiquitin-dependent protein catabolic process (GO:0042787);; Biological P…	K10592|0.0|ssl:SS1G_10713|hypothetical protein	E3 ubiquitin-protein ligase TOM1-like OS=Neurospora crassa (strain ATCC 24698 / 74-OR23-1A / CBS 708.71 / DSM PE=3 SV=4	hypothetical protein SS1G_10713 [Sclerotinia sclerotiorum 1980]
gene669	8.03298e-06	1.67356	up	--	--	--	K11976|0.0|ssl:SS1G_13782|hypothetical protein	E3 ubiquitin-protein ligase dbl4 {ECO:0000250|UniProtKB:P36113, ECO:0000305} OS=Schizosaccharomyces pombe (strain 972 / ATCC 24843) PE=3 SV=1	hypothetical protein SS1G_13782 [Sclerotinia sclerotiorum 1980]
gene1070	2.0753e-05	1.56571	up	--	--	Biological Process: autophagy (GO:0006914);; Biological Process: protein secretion (GO:0009306);; Biological Process: protein transport (GO:0015031);; Cellular Component: pre-autophagosomal structure membrane (GO:0034045);;	--	Autophagy-related protein 13 GN=atg13 OS=Sclerotinia sclerotiorum (strain ATCC 18683 / 1980 / Ss-1) PE=3 SV=1	hypothetical protein SS1G_13492 [Sclerotinia sclerotiorum 1980]
gene9907	8.55384e-05	1.53688	up	[O]	Posttranslational modification, protein turnover, chaperones	Molecular Function: ligase activity (GO:0016874);; Molecular Function: acid-amino acid ligase activity (GO:0016881);; Biological Process: primary metabolic process (GO:0044238);; Biological Process: cellular macromolecule metabolic process (GO:0044260);; Biological Process: cellular response to stimulus (GO:0051716);;	--	Ubiquitin-conjugating enzyme E2-16 kDa GN=UBC1 OS=Colletotrichum gloeosporioides (Anthracnose fungus) PE=2 SV=1	hypothetical protein SS1G_04146 [Sclerotinia sclerotiorum 1980]
gene3481	4.39087e-05	1.4945	up	[RTKL]	--	Biological Process: autophagic vacuole assembly (GO:0000045);; Biological Process: regulation of cyclin-dependent protein serine/threonine kinase activity (GO:0000079);; Biological Process: G2/M transition of mitotic cell cycle (GO:0000086);; Cellular Component: pre-autophagosomal structure (GO:0000407);; Molecular Function: protein serine/threonine kinase activity (GO:0004674);; Molecular Functi…	K08269|0.0|ssl:SS1G_11231|hypothetical protein	Serine/threonine-protein kinase ATG1 {ECO:0000250|UniProtKB:P53104} OS=Sclerotinia sclerotiorum (strain ATCC 18683 / 1980 / Ss-1) PE=3 SV=1	conserved hypothetical protein SS1G_11231 [Sclerotinia sclerotiorum 1980]
gene8355	8.79802e-05	1.44169	up	--	--	--	--	Vacuolar protein sorting-associated protein 13 GN=VPS13 OS=Saccharomyces cerevisiae (strain ATCC 204508 / S288c) PE=1 SV=1	hypothetical protein SS1G_05729 [Sclerotinia sclerotiorum 1980]
gene3835	0.000225276	1.34197	up	[T]	Signal transduction mechanisms	--	--	Vacuolar protein sorting-associated protein 64 GN=YD9346.10C OS=Saccharomyces cerevisiae (strain ATCC 204508 / S288c) PE=1 SV=1	predicted protein [Sclerotinia sclerotiorum 1980]
gene3330	0.000887421	1.30838	up	--	--	Molecular Function: sequence-specific DNA binding RNA polymerase II transcription factor activity (GO:0000981);; Molecular Function: DNA binding (GO:0003677);; Molecular Function: sequence-specific DNA binding transcription factor activity (GO:0003700);; Cellular Component: nucleus (GO:0005634);; Biological Process: regulation of transcription, DNA-templated (GO:0006355);; Biological Process: reg…	--	Transcriptional regulatory protein moc3 GN=moc3 OS=Schizosaccharomyces pombe (strain 972 / ATCC 24843) PE=1 SV=4	hypothetical protein SS1G_11081 [Sclerotinia sclerotiorum 1980]
gene802	0.00505817	1.04053	up	[O]	Posttranslational modification, protein turnover, chaperones	Molecular Function: ubiquitin thiolesterase activity (GO:0004221);; Biological Process: ubiquitin-dependent protein catabolic process (GO:0006511);;	--	Ubiquitin carboxyl-terminal hydrolase 21 GN=ubp21 OS=Schizosaccharomyces pombe (strain 972 / ATCC 24843) PE=3 SV=2	hypothetical protein SS1G_13583 [Sclerotinia sclerotiorum 1980]
gene7608	7.52237e-05	-1.49234	down	--	--	--	--	Autophagy-related protein 22 GN=apg-11 OS=Neurospora crassa (strain ATCC 24698 / 74-OR23-1A / CBS 708.71 / DSM PE=3 SV=1	hypothetical protein SS1G_07517 [Sclerotinia sclerotiorum 1980]
gene9806	1.70475e-05	-2.09359	down	--	--	--	--	Vacuolar protein sorting-associated protein 27 GN=VPS27 OS=Cryptococcus neoformans var. neoformans serotype D (strain JEC21 / PE=3 SV=1	predicted protein [Sclerotinia sclerotiorum 1980]
gene10100	1.48783e-07	-2.28164	down	[GEPR]	--	Molecular Function: transporter activity (GO:0005215);; Cellular Component: integral component of membrane (GO:0016021);; Biological Process: transmembrane transport (GO:0055085);;	--	Vacuolar membrane amino acid uptake transporter fnx2 GN=fnx2 OS=Schizosaccharomyces pombe (strain 972 / ATCC 24843) PE=3 SV=1	hypothetical protein SS1G_04336 [Sclerotinia sclerotiorum 1980]

## Sheet: S9 Information of gene ID
Version one	Version two
SS1G_14163	Sscle08g068330
SS1G_08259	Sscle10g075840
SS1G_03912	Sscle09g072500
SS1G_11364	Sscle07g059400
SS1G_09008	Sscle14g101270
SS1G_03323	Sscle07g057490
SS1G_06078	Sscle05g044980
SS1G_02776	Sscle04g037100
SS1G_11340	Sscle07g059190
SS1G_02037	Sscle01g004080
SS1G_02897	Sscle04g037970
SS1G_12103	Sscle05g040850
SS1G_12882	Sscle02g012130
SS1G_08842	Sscle14g099960
SS1G_07863	Sscle11g082770
SS1G_03092	Sscle04g039530
SS1G_12280	Sscle05g042410
SS1G_11548	Sscle07g060780
SS1G_06035	Sscle05g045330
SS1G_02046	Sscle01g004020
SS1G_03024	Sscle04g038980
SS1G_10468	Sscle16g110330
SS1G_05293	Sscle08g065650
SS1G_10153	Sscle16g108080
SS1G_02770	Sscle04g037070
SS1G_05477	Sscle08g067040
SS1G_12840	Sscle02g012460
SS1G_07851	Sscle11g082870
SS1G_09947	Sscle01g002760
SS1G_03103	Sscle04g039620
SS1G_06068	Sscle05g045060
SS1G_00953	Sscle03g023180
SS1G_13747	Sscle10g079850
SS1G_11623	Sscle14g097060
SS1G_13498	Sscle15g103130
SS1G_03476	Sscle07g056320
SS1G_07764	Sscle11g083550
SS1G_07848	Sscle11g082910
SS1G_01289	Sscle01g009940
SS1G_05557	Sscle08g067620
SS1G_00502	Sscle03g026580
SS1G_13995	Sscle11g086490
SS1G_09470	Sscle15g104830
SS1G_10711	Sscle09g070460
SS1G_02823	Sscle04g037400
SS1G_05092	Sscle08g064070
SS1G_03373	Sscle07g057060
SS1G_10554	Sscle09g071750
SS1G_07754	Sscle11g083630
SS1G_05906	Sscle05g046320
SS1G_09308	Sscle15g105940
SS1G_04703	Sscle02g014790
SS1G_03065	Sscle04g039300
SS1G_10019	Sscle01g003250
SS1G_08653	Sscle14g098630
SS1G_02560	Sscle04g035510
SS1G_08727	Sscle14g099040
SS1G_07508	Sscle06g048770
SS1G_07565	Sscle11g085110
SS1G_10507	Sscle16g110620
SS1G_06031	Sscle05g045360
SS1G_01972	Sscle01g004640
SS1G_01751	Sscle01g006350
SS1G_04745	Sscle02g014410
SS1G_03884	Sscle09g072750
SS1G_00827	Sscle03g024170
SS1G_09548	Sscle15g104090
SS1G_02596	Sscle04g035740
SS1G_11692	Sscle07g061950
SS1G_10133	Sscle16g107920
SS1G_13673	Sscle14g097580
SS1G_08731	Sscle14g099070
SS1G_06254	Sscle05g043650
SS1G_10621	Sscle09g071230
SS1G_04744	Sscle02g014420
SS1G_11794	Sscle12g091480
SS1G_04775	Sscle02g014190
SS1G_07790	Sscle11g083310
SS1G_01853	Sscle01g005500
SS1G_05962	Sscle05g045910
SS1G_04316	Sscle02g017730
SS1G_04024	Sscle02g020100
SS1G_02052	Sscle01g003960
SS1G_12046	Sscle05g040400
SS1G_07389	Sscle06g049550
SS1G_12535	Sscle06g054020
SS1G_09789	Sscle01g001430
SS1G_10617	Sscle09g071270
SS1G_04511	Sscle02g016250
SS1G_07821	Sscle11g083110
SS1G_14281	Sscle04g039760
SS1G_04551	Sscle02g015930
SS1G_05758	Sscle05g047470
SS1G_07435	Sscle06g049250
SS1G_12854	Sscle02g012370
SS1G_11941	Sscle12g090290
SS1G_06819	Sscle13g095670
SS1G_05346	Sscle08g066090
SS1G_05237	Sscle08g065190
SS1G_13812	Sscle10g080290
SS1G_04082	Sscle02g019620
SS1G_04552	Sscle02g015920
SS1G_06868	Sscle13g095980
SS1G_04884	Sscle08g062470
SS1G_12729	Sscle02g013310
SS1G_10090	Sscle16g107640
SS1G_12234	Sscle05g042000
SS1G_13355	Sscle03g031780
SS1G_11638	Sscle07g061530
SS1G_07081	Sscle03g023320
SS1G_05099	Sscle08g064140
SS1G_05957	Sscle05g045960
SS1G_05245	Sscle08g065260
SS1G_13067	Sscle02g021290
SS1G_09552	Sscle15g104060
SS1G_05938	Sscle05g046070
SS1G_13098	Sscle02g021070
SS1G_10889	Sscle09g069110
SS1G_12191	Sscle05g041650
SS1G_04022	Sscle02g020120
SS1G_06905	Sscle13g096240
SS1G_13550	Sscle15g103530
SS1G_08856	Sscle14g100070
SS1G_05728	Sscle05g047670
SS1G_06225	Sscle05g043850
SS1G_00540	Sscle03g026260
SS1G_01478	Sscle01g008600
SS1G_11373	Sscle07g059470
SS1G_00781	Sscle03g024420
SS1G_06491	Sscle13g093150
SS1G_05212	Sscle08g065000
SS1G_05465	Sscle11g086710
SS1G_00619	Sscle03g025610
SS1G_08948	Sscle14g100800
SS1G_13625	Sscle14g098010
SS1G_08034	Sscle11g081460
SS1G_04992	Sscle08g063330
SS1G_10447	Sscle16g110180
SS1G_04067	Sscle02g019760
SS1G_00911	Sscle03g023480
SS1G_05494	Sscle08g067150
SS1G_00999	Sscle03g022830
SS1G_10446	Sscle16g110170
SS1G_01695	Sscle01g006800
SS1G_12575	Sscle06g053720
SS1G_01295	Sscle01g009900
SS1G_10623	Sscle09g071210
SS1G_02737	Sscle04g036830
SS1G_04206	Sscle02g018620
SS1G_12381	Sscle06g055190
SS1G_07849	Sscle11g082890
SS1G_01227	Sscle01g010420
SS1G_14264	Sscle04g039880
SS1G_10649	Sscle09g070970
SS1G_08737	Sscle14g099110
SS1G_08987	Sscle14g101150
SS1G_13709	Sscle14g097280
SS1G_09398	Sscle15g105320
SS1G_08460	Sscle10g077380
SS1G_13333	Sscle03g031610
SS1G_09823	Sscle01g001710
SS1G_08866	Sscle14g100130
SS1G_09579	Sscle15g103820
SS1G_10232	Sscle16g108600
SS1G_01423	Sscle01g008980
SS1G_08697	Sscle01g008400
SS1G_05095	Sscle08g064100
SS1G_07689	Sscle11g084230
SS1G_08637	Sscle10g078850
SS1G_07898	Sscle11g082490
SS1G_08787	Sscle14g099510
SS1G_06173	Sscle05g044310
SS1G_10883	Sscle09g069170
SS1G_11901	Sscle12g090560
SS1G_08308	Sscle10g076180
SS1G_01129	Sscle01g011190
SS1G_07638	Sscle11g084570
SS1G_03903	Sscle09g072570
SS1G_09156	Sscle15g107160
SS1G_07131	Sscle06g051600
SS1G_12296	Sscle05g042530
SS1G_03834	Sscle09g073080
SS1G_04668	Sscle02g015070
SS1G_11501	Sscle07g060410
SS1G_09719	Sscle01g000880
SS1G_07899	Sscle11g082480
SS1G_02073	Sscle01g003800
SS1G_00074	Sscle03g029860
SS1G_10167	Sscle16g108170
SS1G_13642	Sscle14g097850
SS1G_07751	Sscle11g083660
SS1G_02480	Sscle04g034940
SS1G_02834	Sscle04g037470
SS1G_04779	Sscle02g014160
SS1G_09145	Sscle15g107240
SS1G_07466	Sscle06g049050
SS1G_02531	Sscle04g035240
SS1G_06532	Sscle13g093470
SS1G_03723	Sscle09g074020
SS1G_11596	Sscle07g061170
SS1G_01964	Sscle01g004720
SS1G_10702	Sscle09g070550
SS1G_09417	Sscle15g105190
SS1G_04217	Sscle02g018520
SS1G_05386	Sscle08g066390
SS1G_11653	Sscle07g061640
SS1G_01437	Sscle01g008850
SS1G_00574	Sscle03g025960
SS1G_08955	Sscle14g100860
SS1G_07526	Sscle06g048640
SS1G_09680	Sscle01g000570
SS1G_11033	Sscle12g088950
SS1G_10674	Sscle09g070770
SS1G_13727	Sscle14g097120
SS1G_03586	Sscle07g055560
SS1G_11701	Sscle07g062020
SS1G_10677	Sscle09g070740
SS1G_09982	Sscle01g003000
SS1G_07774	Sscle11g083460
SS1G_02890	Sscle04g037900
SS1G_01039	Sscle03g022520
SS1G_10929	Sscle09g068810
SS1G_13074	Sscle02g021250
SS1G_08114	Sscle10g074820
SS1G_01728	Sscle01g006540
SS1G_06711	Sscle13g094750
SS1G_10951	Sscle09g068640
SS1G_02621	Sscle04g035940
SS1G_13991	Sscle11g086450
SS1G_09870	Sscle01g002160
SS1G_07590	Sscle11g084910
SS1G_12604	Sscle06g053570
SS1G_06763	Sscle13g095230
SS1G_02793	Sscle04g037250
SS1G_10824	Sscle09g069620
SS1G_02924	Sscle04g038200
SS1G_06001	Sscle05g045620
SS1G_02593	Sscle04g035720
SS1G_06643	Sscle13g094220
SS1G_10209	Sscle16g108450
SS1G_02521	Sscle04g035150
SS1G_05158	Sscle08g064620
SS1G_09122	Sscle14g102100
SS1G_01094	Sscle01g011480
SS1G_05218	Sscle08g065040
SS1G_09290	Sscle15g106070
SS1G_08029	Sscle11g081500
SS1G_05349	Sscle08g066100
SS1G_06487	Sscle13g093110
SS1G_06214	Sscle05g043960
SS1G_12219	Sscle05g041890
SS1G_00227	Sscle03g028770
SS1G_11202	Sscle12g087600
SS1G_03186	Sscle07g058510
SS1G_10018	Sscle01g003240
SS1G_09448	Sscle15g104990
SS1G_12587	Sscle06g053660
SS1G_11683	Sscle07g061850
SS1G_07816	Sscle11g083130
SS1G_03630	Sscle09g074700
SS1G_04483	Sscle02g016430
SS1G_08383	Sscle10g076790
SS1G_08269	Sscle10g075890
SS1G_14302	Sscle16g111190
SS1G_07391	Sscle06g049530
SS1G_00056	Sscle03g030010
SS1G_00424	Sscle03g027240
SS1G_11648	Sscle07g061590
SS1G_08464	Sscle10g077410
SS1G_08310	Sscle10g076190
SS1G_04628	Sscle02g015290
SS1G_09066	Sscle14g101720
SS1G_09511	Sscle15g104410
SS1G_09329	Sscle15g105820
SS1G_11897	Sscle12g090600
SS1G_04735	Sscle02g014500
SS1G_00814	Sscle03g024250
SS1G_09047	Sscle14g101570
SS1G_04650	Sscle02g015190
SS1G_01758	Sscle01g006280
SS1G_09588	Sscle15g103730
SS1G_12793	Sscle02g012830
SS1G_05904	Sscle05g046340
SS1G_00416	Sscle03g027310
SS1G_07537	Sscle11g085320
SS1G_12449	Sscle06g054670
SS1G_06274	Sscle05g043490
SS1G_07958	Sscle11g082050
SS1G_08624	Sscle10g078730
SS1G_13134	Sscle02g020790
SS1G_11396	Sscle07g059590
SS1G_01816	Sscle01g005830
SS1G_05064	Sscle08g063840
SS1G_13108	Sscle02g020990
SS1G_10237	Sscle16g108650
SS1G_06655	Sscle13g094320
SS1G_08449	Sscle10g077300
SS1G_14465	Sscle11g085510
SS1G_13380	Sscle15g102260
SS1G_06834	Sscle13g095770
SS1G_03980	Sscle09g072010
SS1G_06996	Sscle06g052610
SS1G_02629	Sscle04g035980
SS1G_11892	Sscle12g090650
SS1G_08209	Sscle10g075480
SS1G_06080	Sscle05g044960
SS1G_06412	Sscle13g092600
SS1G_02591	Sscle04g035700
SS1G_03986	Sscle09g071990
SS1G_12682	Sscle02g013650
SS1G_08344	Sscle10g076460
SS1G_07997	Sscle11g081730
SS1G_04608	Sscle02g015470
SS1G_02916	Sscle04g038130
SS1G_02636	Sscle04g036050
SS1G_05600	Sscle08g067940
SS1G_06162	Sscle05g044420
SS1G_10629	Sscle09g071150
SS1G_11387	Sscle07g059520
SS1G_09005	Sscle14g101230
SS1G_12253	Sscle05g042170
SS1G_06105	Sscle05g044820
SS1G_11210	Sscle12g087530
SS1G_10366	Sscle16g109570
SS1G_05197	Sscle08g064870
SS1G_10700	Sscle09g070570
SS1G_01347	Sscle01g009490
SS1G_05723	Sscle05g047710
SS1G_01376	Sscle01g009310
SS1G_01843	Sscle01g005590
SS1G_06886	Sscle13g096110
SS1G_14293	Sscle16g111250
SS1G_13686	Sscle14g097470
SS1G_06284	Sscle05g043400
SS1G_00995	Sscle03g022870
SS1G_05691	Sscle05g047930
SS1G_11336	Sscle07g059160
SS1G_00403	Sscle03g027410
SS1G_03059	Sscle04g039240
SS1G_05772	Sscle05g047400
SS1G_13472	Sscle15g102910
SS1G_07608	Sscle11g084750
SS1G_07164	Sscle06g051340
SS1G_13658	Sscle14g097700
SS1G_13536	Sscle15g103420
SS1G_03673	Sscle09g074420
SS1G_02021	Sscle12g090200
SS1G_04245	Sscle02g018250
SS1G_06328	Sscle13g092070
SS1G_11174	Sscle12g087810
SS1G_10952	Sscle09g068610
SS1G_14251	Sscle04g040000
SS1G_07933	Sscle11g082210
SS1G_05631	Sscle05g048460
SS1G_11438	Sscle07g059930
SS1G_09971	Sscle01g002910
SS1G_09929	Sscle01g002670
SS1G_12419	Sscle06g054890
SS1G_04429	Sscle02g016890
SS1G_01019	Sscle03g022660
SS1G_06576	Sscle13g093790
SS1G_13207	Sscle03g030610
SS1G_09790	Sscle01g001440
SS1G_07498	Sscle06g048860
SS1G_04420	Sscle02g016940
SS1G_03254	Sscle07g058010
SS1G_13619	Sscle14g098030
SS1G_06768	Sscle13g095270
SS1G_09516	Sscle15g104370
SS1G_11196	Sscle12g087630
SS1G_07109	Sscle06g051780
SS1G_12100	Sscle05g040820
SS1G_07130	Sscle06g051610
SS1G_08285	Sscle10g076040
SS1G_09468	Sscle15g104840
SS1G_07692	Sscle11g084200
SS1G_07654	Sscle11g084440
SS1G_02235	Sscle04g033030
SS1G_09906	Sscle01g002480
SS1G_12655	Sscle06g053170
SS1G_11561	Sscle07g060870
SS1G_06103	Sscle05g044830
SS1G_01720	Sscle01g006580
SS1G_01259	Sscle01g010180
SS1G_04676	Sscle02g015010
SS1G_10799	Sscle09g069820
SS1G_00845	Sscle03g024030
SS1G_12152	Sscle05g041330
SS1G_04003	Sscle02g020280
SS1G_12401	Sscle06g055040
SS1G_05658	Sscle05g048250
SS1G_00570	Sscle03g026000
SS1G_09228	Sscle15g106600
SS1G_12199	Sscle05g041710
SS1G_05440	Sscle08g066750
SS1G_05220	Sscle08g065050
SS1G_00274	Sscle03g028440
SS1G_02727	Sscle04g036750
SS1G_11307	Sscle12g086840
SS1G_08615	Sscle10g078640
SS1G_00355	Sscle03g027760
SS1G_05081	Sscle08g063960
SS1G_04355	Sscle02g017390
SS1G_08205	Sscle10g075450
SS1G_08253	Sscle10g075800
SS1G_13288	Sscle03g031240
SS1G_06228	Sscle05g043830
SS1G_11311	Sscle12g086810
SS1G_11350	Sscle07g059290
SS1G_05659	Sscle05g048240
SS1G_00003	Sscle03g030430
SS1G_06016	Sscle05g045490
SS1G_01343	Sscle01g009520
SS1G_05998	Sscle05g045650
SS1G_10326	Sscle16g109350
SS1G_05840	Sscle05g046780
SS1G_12949	Sscle02g011650
SS1G_03210	Sscle07g058330
SS1G_03570	Sscle07g055660
SS1G_13236	Sscle03g030820
SS1G_04678	Sscle02g014990
SS1G_07825	Sscle11g083070
SS1G_11087	Sscle12g088510
SS1G_12938	Sscle02g011720
SS1G_04281	Sscle02g018010
SS1G_13038	Sscle02g021550
SS1G_05254	Sscle08g065300
SS1G_03361	Sscle07g057170
SS1G_07190	Sscle06g051140
SS1G_08148	Sscle10g075070
SS1G_04684	Sscle02g014930
SS1G_13646	Sscle14g097810
SS1G_13228	Sscle03g030760
SS1G_10060	Sscle16g107380
SS1G_05251	Sscle08g065280
SS1G_09714	Sscle01g000830
SS1G_06535	Sscle13g093500
SS1G_10320	Sscle16g109320
SS1G_06762	Sscle13g095220
SS1G_02017	Sscle01g004260
SS1G_05756	Sscle05g047490
SS1G_13473	Sscle15g102920
SS1G_00751	Sscle03g024670
SS1G_12405	Sscle06g055000
SS1G_13570	Sscle14g098420
SS1G_08489	Sscle10g077630
SS1G_09842	Sscle01g001870
SS1G_00335	Sscle03g027940
SS1G_13714	Sscle14g097230
SS1G_11635	Sscle07g061510
SS1G_13058	Sscle02g021360
SS1G_03625	Sscle09g074720
SS1G_04959	Sscle08g063090
SS1G_11970	Sscle12g090080
SS1G_00460	Sscle03g026940
SS1G_12436	Sscle06g054760
SS1G_11877	Sscle12g090790
SS1G_11592	Sscle07g061140
SS1G_07972	Sscle11g081940
SS1G_07066	Sscle06g052110
SS1G_04155	Sscle02g019000
SS1G_13785	Sscle10g080110
SS1G_12642	Sscle06g053280
SS1G_14092	Sscle10g079520
SS1G_08044	Sscle11g081380
SS1G_10401	Sscle16g109810
SS1G_05785	Sscle05g047270
SS1G_14396	Sscle13g096870
SS1G_00655	Sscle03g025300
SS1G_04456	Sscle02g016660
SS1G_10490	Sscle16g110500
SS1G_08531	Sscle10g078010
SS1G_10162	Sscle16g108150
SS1G_06975	Sscle06g052740
SS1G_08049	Sscle11g081340
SS1G_00101	Sscle03g029690
SS1G_14256	Sscle04g039950
SS1G_04152	Sscle02g019040
SS1G_14185	Sscle08g068190
SS1G_06739	Sscle13g095000
SS1G_05493	Sscle08g067140
SS1G_03212	Sscle07g058310
SS1G_13095	Sscle02g021100
SS1G_10054	Sscle01g003470
SS1G_03768	Sscle09g073580
SS1G_05782	Sscle05g047300
SS1G_01428	Sscle01g008930
SS1G_07630	Sscle11g084610
SS1G_12967	Sscle02g022060
SS1G_08541	Sscle10g078080
SS1G_08260	Sscle10g075850
SS1G_05446	Sscle08g066780
SS1G_02254	Sscle04g033170
SS1G_06211	Sscle05g043990
SS1G_06045	Sscle05g045270
SS1G_04875	Sscle08g062410
SS1G_13182	Sscle02g020430
SS1G_14235	Sscle04g040110
SS1G_07330	Sscle06g050000
SS1G_03789	Sscle09g073400
SS1G_00004	Sscle03g030420
SS1G_09019	Sscle14g101350
SS1G_04574	Sscle02g015710
SS1G_02071	Sscle01g003820
SS1G_06683	Sscle13g094550
SS1G_13705	Sscle14g097310
SS1G_13373	Sscle03g031940
SS1G_11001	Sscle12g089200
SS1G_09266	Sscle15g106300
SS1G_05294	Sscle08g065660
SS1G_08920	Sscle14g100540
SS1G_00054	Sscle03g030020
SS1G_02492	Sscle04g034990
SS1G_08838	Sscle14g099930
SS1G_06993	Sscle06g052620
SS1G_13264	Sscle03g031050
SS1G_00284	Sscle03g028350
SS1G_07728	Sscle11g083830
SS1G_00718	Sscle03g024900
SS1G_02042	Sscle01g004040
SS1G_13656	Sscle14g097720
SS1G_02931	Sscle04g038260
SS1G_09229	Sscle15g106590
SS1G_08124	Sscle10g074900
SS1G_03826	Sscle09g073130
SS1G_11045	Sscle12g088840
SS1G_08793	Sscle14g099540
SS1G_13879	Sscle10g080860
SS1G_03178	Sscle07g058560
SS1G_01623	Sscle01g007390
SS1G_11379	Sscle07g059480
SS1G_05103	Sscle08g064180
SS1G_10961	Sscle12g089580
SS1G_09894	Sscle01g002380
SS1G_11473	Sscle07g060240
SS1G_06489	Sscle13g093130
SS1G_05921	Sscle05g046200
SS1G_00840	Sscle03g024060
SS1G_12964	Sscle02g022090
SS1G_10434	Sscle16g110100
SS1G_02249	Sscle04g033130
SS1G_08324	Sscle10g076300
SS1G_06508	Sscle13g093270
SS1G_10844	Sscle09g069450
SS1G_10158	Sscle16g108110
SS1G_06790	Sscle13g095440
SS1G_10939	Sscle09g068740
SS1G_11506	Sscle07g060450
SS1G_05137	Sscle08g064460
SS1G_14006	Sscle11g086560
SS1G_06215	Sscle05g043940
SS1G_00902	Sscle03g023550
SS1G_04931	Sscle08g062890
SS1G_02423	Sscle04g034550
SS1G_12186	Sscle05g041610
SS1G_12771	Sscle02g012980
SS1G_04466	Sscle02g016560
SS1G_02820	Sscle04g037390
SS1G_07580	Sscle11g084990
SS1G_03237	Sscle07g058120
SS1G_00506	Sscle03g026550
SS1G_02647	Sscle04g036140
SS1G_09806	Sscle01g001580
SS1G_12149	Sscle05g041300
SS1G_06713	Sscle13g094780
SS1G_10132	Sscle16g107910
SS1G_06921	Sscle13g096380
SS1G_08381	Sscle10g076770
SS1G_10126	Sscle16g107870
SS1G_13489	Sscle15g103070
SS1G_01026	Sscle03g022600
SS1G_13110	Sscle02g020970
SS1G_08005	Sscle11g081660
SS1G_02964	Sscle04g038480
SS1G_02887	Sscle04g037870
SS1G_06438	Sscle13g092790
SS1G_05339	Sscle08g066020
SS1G_11956	Sscle12g090180
SS1G_11163	Sscle12g087890
SS1G_02163	Sscle04g032400
SS1G_05949	Sscle05g046000
SS1G_09538	Sscle15g104200
SS1G_13729	Sscle14g097110
SS1G_04956	Sscle08g063060
SS1G_06737	Sscle13g094980
SS1G_08400	Sscle10g076940
SS1G_13848	Sscle10g080550
SS1G_03910	Sscle09g072520
SS1G_04675	Sscle02g015020
SS1G_13576	Sscle14g098360
SS1G_10790	Sscle09g069890
SS1G_14157	Sscle08g068370
SS1G_09879	Sscle01g002250
SS1G_03191	Sscle07g058470
SS1G_08659	Sscle14g098650
SS1G_03638	Sscle09g074640
SS1G_07904	Sscle11g082440
SS1G_02913	Sscle04g038110
SS1G_09706	Sscle01g000750
SS1G_04007	Sscle02g020240
SS1G_11117	Sscle12g088290
SS1G_09614	Sscle01g000060
SS1G_09896	Sscle01g002400
SS1G_09277	Sscle15g106190
SS1G_11719	Sscle12g092000
SS1G_08627	Sscle10g078760
SS1G_10601	Sscle09g071370
SS1G_01429	Sscle01g008920
SS1G_03562	Sscle07g055710
SS1G_13061	Sscle02g021330
SS1G_09163	Sscle15g107090
SS1G_12375	Sscle06g055220
SS1G_00593	Sscle03g025830
SS1G_01529	Sscle01g008150
SS1G_11139	Sscle12g088050
SS1G_11533	Sscle07g060670
SS1G_14295	Sscle16g111240
SS1G_00857	Sscle03g023940
SS1G_13226	Sscle03g030740
SS1G_09580	Sscle15g103810
SS1G_01029	Sscle03g022580
SS1G_00465	Sscle03g026890
SS1G_00557	Sscle03g026110
SS1G_01760	Sscle01g006250
SS1G_02889	Sscle04g037890
SS1G_13252	Sscle03g030960
SS1G_11562	Sscle07g060880
SS1G_07463	Sscle06g049100
SS1G_10233	Sscle16g108610
SS1G_07479	Sscle06g048970
SS1G_07096	Sscle06g051870
SS1G_04122	Sscle02g019310
SS1G_02941	Sscle04g038310
SS1G_11049	Sscle12g088800
SS1G_13760	Sscle10g079960
SS1G_12087	Sscle05g040720
SS1G_04360	Sscle02g017340
SS1G_05242	Sscle08g065230
SS1G_10407	Sscle16g109880
SS1G_12343	Sscle05g042960
SS1G_02431	Sscle04g034620
SS1G_09973	Sscle01g002930
SS1G_12780	Sscle02g012930
SS1G_07404	Sscle06g049430
SS1G_06529	Sscle13g093450
SS1G_03727	Sscle09g073970
SS1G_13382	Sscle15g102290
SS1G_04889	Sscle08g062520
SS1G_05124	Sscle08g064350
SS1G_08063	Sscle11g081220
SS1G_00336	Sscle03g027930
SS1G_05860	Sscle05g046650
SS1G_14076	Sscle10g079430
SS1G_05827	Sscle05g046870
SS1G_09773	Sscle01g001310
SS1G_03817	Sscle09g073210
SS1G_05455	Sscle08g066860
SS1G_10139	Sscle16g107970
SS1G_12815	Sscle02g012650
SS1G_05145	Sscle08g064550
SS1G_05369	Sscle08g066270
SS1G_00033	Sscle03g030190
SS1G_03983	Sscle09g072000
SS1G_07691	Sscle11g084210
SS1G_13090	Sscle02g021150
SS1G_04064	Sscle02g019790
SS1G_07612	Sscle11g084730
SS1G_03215	Sscle07g058290
SS1G_04626	Sscle02g015310
SS1G_03888	Sscle09g072710
SS1G_11147	Sscle12g087990
SS1G_10964	Sscle12g089550
SS1G_09582	Sscle15g103790
SS1G_11412	Sscle07g059700
SS1G_02124	Sscle04g032110
SS1G_01901	Sscle01g005140
SS1G_11179	Sscle12g087770
SS1G_07449	Sscle06g049170
SS1G_01876	Sscle01g005300
SS1G_04814	Sscle02g013890
SS1G_13420	Sscle15g102550
SS1G_02181	Sscle04g032540
SS1G_01633	Sscle01g007290
SS1G_09570	Sscle15g103900
SS1G_02774	Sscle04g037090
SS1G_00547	Sscle03g026200
SS1G_01646	Sscle01g007190
SS1G_08207	Sscle10g075460
SS1G_12446	Sscle06g054700
SS1G_06171	Sscle05g044330
SS1G_12128	Sscle05g041090
SS1G_04086	Sscle02g019590
SS1G_00394	Sscle03g027480
SS1G_02957	Sscle04g038420
SS1G_10920	Sscle09g068870
SS1G_00107	Sscle03g029640
SS1G_12479	Sscle06g054430
SS1G_10491	Sscle16g110510
SS1G_06864	Sscle13g095960
SS1G_01930	Sscle01g004910
SS1G_12596	Sscle06g053630
SS1G_10056	Sscle16g107340
SS1G_09995	Sscle01g003100
SS1G_03575	Sscle07g055640
SS1G_05317	Sscle08g065840
SS1G_09755	Sscle01g001150
SS1G_03354	Sscle07g057220
SS1G_04975	Sscle08g063200
SS1G_01961	Sscle01g004760
SS1G_13277	Sscle03g031180
SS1G_08420	Sscle10g077070
SS1G_02365	Sscle04g034040
SS1G_00638	Sscle03g025440
SS1G_11651	Sscle07g061620
SS1G_05030	Sscle08g063580
SS1G_05366	Sscle08g066240
SS1G_05141	Sscle08g064510
SS1G_04707	Sscle02g014750
SS1G_12437	Sscle09g073540
SS1G_03675	Sscle09g074410
SS1G_06792	Sscle13g095450
SS1G_02191	Sscle04g032640
SS1G_02704	Sscle04g036590
SS1G_00884	Sscle03g023730
SS1G_02388	Sscle04g034230
SS1G_01239	Sscle01g010320
SS1G_09655	Sscle01g000340
SS1G_06250	Sscle05g043680
SS1G_09363	Sscle15g105580
SS1G_03037	Sscle04g039070
SS1G_03179	Sscle07g058550
SS1G_07303	Sscle06g050240
SS1G_14442	Sscle13g096530
SS1G_01244	Sscle01g010290
SS1G_08571	Sscle10g078350
SS1G_12013	Sscle12g089770
SS1G_05576	Sscle08g067750
SS1G_10202	Sscle16g108390
SS1G_12950	Sscle02g011640
SS1G_10082	Sscle16g107570
SS1G_10393	Sscle16g109760
SS1G_06300	Sscle05g043290
SS1G_08144	Sscle10g075030
SS1G_00727	Sscle03g024840
SS1G_13482	Sscle15g103000
SS1G_11462	Sscle07g060130
SS1G_03003	Sscle04g038790
SS1G_03087	Sscle04g039490
SS1G_02625	Sscle04g035970
SS1G_08284	Sscle10g076030
SS1G_00452	Sscle03g027000
SS1G_14375	Sscle13g097010
SS1G_05688	Sscle05g047960
SS1G_13468	Sscle15g102880
SS1G_03363	Sscle07g057160
SS1G_06158	Sscle05g044450
SS1G_08256	Sscle10g075810
SS1G_05706	Sscle05g047810
SS1G_03048	Sscle04g039130
SS1G_02644	Sscle04g036120
SS1G_07610	Sscle11g084740
SS1G_02405	Sscle04g034370
SS1G_11985	Sscle12g089970
SS1G_08295	Sscle10g076100
SS1G_09554	Sscle15g104050
SS1G_02121	Sscle04g032080
SS1G_09843	Sscle01g001880
SS1G_04808	Sscle02g013920
SS1G_04177	Sscle02g018820
SS1G_06595	Sscle13g093880
SS1G_08505	Sscle10g077780
SS1G_01405	Sscle01g009090
SS1G_08197	Sscle10g075400
SS1G_11213	Sscle12g087510
SS1G_05800	Sscle05g047140
SS1G_08150	Sscle10g075090
SS1G_00891	Sscle03g023660
SS1G_06439	Sscle13g092800
SS1G_07439	Sscle06g049230
SS1G_00042	Sscle03g030120
SS1G_11184	Sscle12g087750
SS1G_04667	Sscle02g015090
SS1G_01188	Sscle01g010710
SS1G_08502	Sscle10g077760
SS1G_05006	Sscle08g063400
SS1G_08687	Sscle14g098790
SS1G_07896	Sscle11g082510
SS1G_06130	Sscle05g044660
SS1G_08380	Sscle10g076760
SS1G_13211	Sscle03g030640
SS1G_06596	Sscle13g093890
SS1G_07505	Sscle06g048800
SS1G_13604	Sscle14g098120
SS1G_12313	Sscle05g042710
SS1G_02826	Sscle04g037430
SS1G_01763	Sscle01g006220
SS1G_03536	Sscle07g055910
SS1G_07264	Sscle06g050550
SS1G_08241	Sscle10g075690
SS1G_06828	Sscle13g095740
SS1G_00590	Sscle03g025860
SS1G_09208	Sscle15g106740
SS1G_01764	Sscle01g006210
SS1G_04300	Sscle02g017850
SS1G_14046	Sscle10g079160
SS1G_02202	Sscle04g032740
SS1G_05550	Sscle08g067570
SS1G_12078	Sscle05g040650
SS1G_01064	Sscle03g022340
SS1G_04229	Sscle02g018410
SS1G_02476	Sscle04g034930
SS1G_03994	Sscle02g020360
SS1G_01538	Sscle01g008080
SS1G_09744	Sscle01g001080
SS1G_13640	Sscle14g097870
SS1G_01309	Sscle01g009780
SS1G_04202	Sscle02g018650
SS1G_13939	Sscle11g086100
SS1G_03863	Sscle09g072890
SS1G_10330	Sscle16g109380
SS1G_00527	Sscle03g026360
SS1G_00342	Sscle03g027880
SS1G_02683	Sscle04g036400
SS1G_11314	Sscle12g086790
SS1G_12233	Sscle05g041990
SS1G_13534	Sscle15g103410
SS1G_09865	Sscle01g002100
SS1G_07235	Sscle06g050780
SS1G_01232	Sscle01g010390
SS1G_04338	Sscle02g017540
SS1G_00210	Sscle03g028900
SS1G_14530	Sscle07g061520
SS1G_11555	Sscle07g060810
SS1G_12861	Sscle02g012320
SS1G_10946	Sscle09g068680
SS1G_03012	Sscle04g038890
SS1G_00991	Sscle03g022900
SS1G_02728	Sscle04g036760
SS1G_11043	Sscle12g088860
SS1G_08436	Sscle10g077200
SS1G_07992	Sscle11g081780
SS1G_11239	Sscle12g087320
SS1G_04381	Sscle02g017200
SS1G_10042	Sscle01g003360
SS1G_07226	Sscle06g050850
SS1G_10600	Sscle09g071380
SS1G_11532	Sscle07g060660
SS1G_12423	Sscle06g054860
SS1G_08214	Sscle10g075520
SS1G_13710	Sscle14g097270
SS1G_08509	Sscle10g077830
SS1G_12121	Sscle11g085710
SS1G_02517	Sscle04g035140
SS1G_13348	Sscle03g031720
SS1G_03084	Sscle04g039460
SS1G_13751	Sscle10g079890
SS1G_06365	Sscle13g092370
SS1G_05357	Sscle08g066160
SS1G_02400	Sscle04g034320
SS1G_12227	Sscle05g041960
SS1G_04536	Sscle02g016050
SS1G_01314	Sscle01g009750
SS1G_12886	Sscle02g012100
SS1G_00395	Sscle03g027470
SS1G_14327	Sscle16g111040
SS1G_03993	Sscle02g020370
SS1G_10474	Sscle16g110390
SS1G_06571	Sscle13g093750
SS1G_06005	Sscle05g045580
SS1G_10754	Sscle09g070150
SS1G_00846	Sscle03g024020
SS1G_13470	Sscle15g102900
SS1G_10226	Sscle16g108570
SS1G_14462	Sscle11g085540
SS1G_09519	Sscle15g104340
SS1G_02377	Sscle04g034140
SS1G_09489	Sscle15g104650
SS1G_08438	Sscle10g077210
SS1G_10634	Sscle09g071090
SS1G_05360	Sscle08g066190
SS1G_02927	Sscle04g038220
SS1G_07078	Sscle06g052030
SS1G_03221	Sscle07g058250
SS1G_12937	Sscle02g011730
SS1G_11597	Sscle07g061180
SS1G_10295	Sscle16g109100
SS1G_09371	Sscle15g105500
SS1G_04710	Sscle02g014720
SS1G_03321	Sscle07g057510
SS1G_10979	Sscle12g089380
SS1G_14097	Sscle10g079590
SS1G_02888	Sscle04g037880
SS1G_01303	Sscle01g009830
SS1G_05014	Sscle08g063460
SS1G_13936	Sscle11g086070
SS1G_03172	Sscle07g058610
SS1G_10096	Sscle16g107670
SS1G_04050	Sscle02g019870
SS1G_03622	Sscle09g074740
SS1G_12174	Sscle05g041490
SS1G_03649	Sscle09g074560
SS1G_04214	Sscle02g018550
SS1G_04895	Sscle08g062590
SS1G_03894	Sscle09g072650
SS1G_05232	Sscle08g065140
SS1G_11659	Sscle07g061690
SS1G_01500	Sscle01g008380
SS1G_01217	Sscle01g010470
SS1G_05960	Sscle05g045930
SS1G_00441	Sscle03g027080
SS1G_05841	Sscle05g046770
SS1G_07266	Sscle06g050530
SS1G_14261	Sscle04g039910
SS1G_01275	Sscle01g010050
SS1G_02151	Sscle04g032320
SS1G_13048	Sscle02g021450
SS1G_12599	Sscle06g053600
SS1G_00649	Sscle03g025340
SS1G_13908	Sscle11g085840
SS1G_00675	Sscle03g025180
SS1G_10572	Sscle09g071590
SS1G_06037	Sscle05g045320
SS1G_12066	Sscle05g040560
SS1G_03552	Sscle07g055800
SS1G_14421	Sscle13g096690
SS1G_11856	Sscle12g090990
SS1G_01524	Sscle01g008200
SS1G_12885	Sscle02g012110
SS1G_00365	Sscle03g027680
SS1G_03072	Sscle04g039360
SS1G_05487	Sscle08g067100
SS1G_07242	Sscle06g050730
SS1G_08287	Sscle10g076060
SS1G_12521	Sscle06g054120
SS1G_01380	Sscle01g009270
SS1G_08468	Sscle10g077450
SS1G_00199	Sscle03g028990
SS1G_00134	Sscle03g029450
SS1G_13918	Sscle11g085920
SS1G_12502	Sscle06g054250
SS1G_13326	Sscle03g031540
SS1G_02010	Sscle01g004320
SS1G_02132	Sscle04g032170
SS1G_10662	Sscle09g070880
SS1G_02189	Sscle04g032620
SS1G_13690	Sscle14g097440
SS1G_11343	Sscle07g059220
SS1G_12002	Sscle12g089840
SS1G_01756	Sscle01g006300
SS1G_12730	Sscle02g013300
SS1G_11053	Sscle12g088760
SS1G_05836	Sscle05g046810
SS1G_13092	Sscle02g021130
SS1G_08844	Sscle14g099980
SS1G_11803	Sscle12g091410
SS1G_06232	Sscle05g043790
SS1G_01003	Sscle03g022790
SS1G_11824	Sscle12g091260
SS1G_03011	Sscle02g021730
SS1G_03041	Sscle04g039100
SS1G_06689	Sscle13g094600
SS1G_04670	Sscle02g015050
SS1G_06063	Sscle05g045100
SS1G_08251	Sscle10g075780
SS1G_11469	Sscle07g060190
SS1G_14413	Sscle13g096750
SS1G_12622	Sscle06g053450
SS1G_09796	Sscle01g001510
SS1G_04184	Sscle02g018770
SS1G_05156	Sscle08g064610
SS1G_12638	Sscle06g053320
SS1G_09749	Sscle01g001120
SS1G_06441	Sscle13g092820
SS1G_12376	Sscle06g055210
SS1G_12089	Sscle05g040740
SS1G_09727	Sscle01g000960
SS1G_10422	Sscle16g110000
SS1G_11933	Sscle12g090330
SS1G_02790	Sscle04g037220
SS1G_02734	Sscle04g036810
SS1G_12198	Sscle05g041700
SS1G_12471	Sscle06g054480
SS1G_05612	Sscle05g048570
SS1G_00903	Sscle03g023540
SS1G_12136	Sscle15g105730
SS1G_14139	Sscle08g068450
SS1G_05451	Sscle08g066820
SS1G_00842	Sscle03g024040
SS1G_04937	Sscle08g062940
SS1G_09027	Sscle14g101420
SS1G_03310	Sscle07g057620
SS1G_06881	Sscle13g096050
SS1G_02024	Sscle01g004210
SS1G_13554	Sscle14g098590
SS1G_06169	Sscle05g044350
SS1G_00053	Sscle03g030030
SS1G_01564	Sscle01g007840
SS1G_07591	Sscle11g084900
SS1G_02684	Sscle04g036410
SS1G_02547	Sscle04g035380
SS1G_12060	Sscle05g040520
SS1G_06280	Sscle05g043440
SS1G_04900	Sscle08g062640
SS1G_00307	Sscle03g028170
SS1G_03766	Sscle09g073600
SS1G_09024	Sscle14g101390
SS1G_00962	Sscle03g023130
SS1G_14233	Sscle04g040130
SS1G_13364	Sscle03g031860
SS1G_07180	Sscle06g051230
SS1G_03464	Sscle07g056430
SS1G_13608	Sscle14g098080
SS1G_04120	Sscle02g019330
SS1G_00397	Sscle03g027450
SS1G_13772	Sscle10g080040
SS1G_03272	Sscle07g057920
SS1G_09917	Sscle01g002580
SS1G_00632	Sscle03g025490
SS1G_04286	Sscle02g017960
SS1G_04841	Sscle08g062180
SS1G_09974	Sscle01g002940
SS1G_04787	Sscle02g014080
SS1G_01078	Sscle01g011590
SS1G_03128	Sscle07g058890
SS1G_11356	Sscle07g059340
SS1G_07222	Sscle06g050880
SS1G_04771	Sscle02g014230
SS1G_01634	Sscle01g007280
SS1G_08397	Sscle10g076920
SS1G_08302	Sscle10g076150
SS1G_09339	Sscle15g105750
SS1G_06801	Sscle13g095510
SS1G_10527	Sscle09g071960
SS1G_07252	Sscle06g050650
SS1G_05999	Sscle05g045640
SS1G_00086	Sscle03g029820
SS1G_12045	Sscle05g040390
SS1G_05429	Sscle08g066690
SS1G_13994	Sscle11g086480
SS1G_03378	Sscle07g057030
SS1G_10981	Sscle12g089360
SS1G_02172	Sscle04g032470
SS1G_11278	Sscle12g087030
SS1G_10795	Sscle09g069860
SS1G_10701	Sscle09g070560
SS1G_06363	Sscle13g092360
SS1G_03319	Sscle07g057530
SS1G_08904	Sscle14g100410
SS1G_10510	Sscle16g110630
SS1G_04278	Sscle02g018040
SS1G_06964	Sscle06g052840
SS1G_09352	Sscle15g105660
SS1G_06915	Sscle13g096330
SS1G_01660	Sscle01g007070
SS1G_08182	Sscle10g075280
SS1G_07278	Sscle06g050420
SS1G_00006	Sscle03g030400
SS1G_08097	Sscle11g080970
SS1G_13344	Sscle03g031690
SS1G_07080	Sscle06g052010
SS1G_09034	Sscle14g101470
SS1G_07373	Sscle06g049660
SS1G_08407	Sscle10g076990
SS1G_02581	Sscle04g035630
SS1G_05817	Sscle05g046970
SS1G_08229	Sscle10g075640
SS1G_14081	Sscle10g079480
SS1G_00888	Sscle03g023690
SS1G_07544	Sscle11g085290
SS1G_02399	Sscle04g034310
SS1G_05946	Sscle05g046010
SS1G_08401	Sscle10g076960
SS1G_02549	Sscle04g035400
SS1G_07399	Sscle06g049470
SS1G_01205	Sscle01g010550
SS1G_03885	Sscle09g072740
SS1G_04544	Sscle02g015990
SS1G_12782	Sscle02g012910
SS1G_08882	Sscle14g100250
SS1G_04567	Sscle02g015770
SS1G_05355	Sscle08g066140
SS1G_04161	Sscle02g018940
SS1G_02000	Sscle01g004430
SS1G_03083	Sscle04g039450
SS1G_10559	Sscle09g071710
SS1G_06409	Sscle13g092570
SS1G_10772	Sscle09g070020
SS1G_02013	Sscle01g004290
SS1G_03596	Sscle07g055470
SS1G_00964	Sscle03g023110
SS1G_06285	Sscle05g043390
SS1G_09693	Sscle01g000660
SS1G_12399	Sscle06g055060
SS1G_03499	Sscle07g056150
SS1G_11617	Sscle07g061370
SS1G_07876	Sscle11g082640
SS1G_02105	Sscle01g003520
SS1G_02372	Sscle04g034080
SS1G_12266	Sscle05g042310
SS1G_08756	Sscle14g099280
SS1G_04114	Sscle02g019370
SS1G_05425	Sscle08g066660
SS1G_02835	Sscle11g081550
SS1G_06185	Sscle05g044190
SS1G_08661	Sscle14g098670
SS1G_04719	Sscle02g014650
SS1G_09126	Sscle14g102140
SS1G_09117	Sscle14g102060
SS1G_02867	Sscle04g037730
SS1G_07013	Sscle06g052470
SS1G_07362	Sscle06g049760
SS1G_01686	Sscle01g006870
SS1G_01908	Sscle01g005080
SS1G_09048	Sscle14g101580
SS1G_02416	Sscle04g034480
SS1G_07859	Sscle11g082810
SS1G_03859	Sscle09g072920
SS1G_06637	Sscle13g094190
SS1G_01304	Sscle01g009820
SS1G_09057	Sscle14g101640
SS1G_12965	Sscle02g022080
SS1G_08799	Sscle14g099600
SS1G_08711	Sscle14g098950
SS1G_12076	Sscle05g040630
SS1G_04886	Sscle08g062490
SS1G_06810	Sscle13g095590
SS1G_01835	Sscle01g005660
SS1G_06077	Sscle05g044990
SS1G_03353	Sscle07g057230
SS1G_02608	Sscle04g035840
SS1G_11935	Sscle12g090310
SS1G_05408	Sscle08g066540
SS1G_02429	Sscle04g034590
SS1G_10653	Sscle09g070940
SS1G_05958	Sscle05g045950
SS1G_01323	Sscle01g009680
SS1G_07916	Sscle11g082350
SS1G_14448	Sscle11g085650
SS1G_07464	Sscle06g049090
SS1G_01115	Sscle01g011280
SS1G_10753	Sscle09g070160
SS1G_10827	Sscle09g069590
SS1G_03437	Sscle07g056600
SS1G_14192	Sscle08g068150
SS1G_03800	Sscle09g073300
SS1G_00130	Sscle03g029470
SS1G_01212	Sscle01g010500
SS1G_04045	Sscle02g019920
SS1G_08092	Sscle11g081000
SS1G_00738	Sscle03g024760
SS1G_07557	Sscle11g085180
SS1G_06312	Sscle05g043200
SS1G_13120	Sscle02g020890
SS1G_12062	Sscle05g040530
SS1G_13166	Sscle02g020570
SS1G_14288	Sscle04g039690
SS1G_02222	Sscle04g032910
SS1G_12952	Sscle02g011620
SS1G_02251	Sscle04g033150
SS1G_05865	Sscle05g046610
SS1G_01822	Sscle01g005780
SS1G_09369	Sscle15g105520
SS1G_11244	Sscle12g087280
SS1G_12016	Sscle12g089740
SS1G_02639	Sscle04g036080
SS1G_11419	Sscle07g059780
SS1G_01729	Sscle01g006530
SS1G_10011	Sscle01g003210
SS1G_01286	Sscle01g009970
SS1G_13832	Sscle10g080450
SS1G_12768	Sscle02g013000
SS1G_03080	Sscle04g039420
SS1G_04935	Sscle08g062930
SS1G_03025	Sscle04g038990
SS1G_08461	Sscle10g077390
SS1G_12373	Sscle06g055240
SS1G_02504	Sscle04g035080
SS1G_09459	Sscle15g104910
SS1G_08818	Sscle14g099730
SS1G_04934	Sscle08g062920
SS1G_13046	Sscle02g021470
SS1G_07963	Sscle11g082020
SS1G_08499	Sscle10g077730
SS1G_09505	Sscle15g104470
SS1G_13859	Sscle10g080680
SS1G_13391	Sscle15g102360
SS1G_12634	Sscle06g053360
SS1G_04595	Sscle02g015570
SS1G_03881	Sscle09g072760
SS1G_05050	Sscle08g063740
SS1G_03532	Sscle07g055940
SS1G_12777	Sscle11g085720
SS1G_00038	Sscle03g030150
SS1G_13071	Sscle02g021270
SS1G_03129	Sscle07g058880
SS1G_08051	Sscle11g081320
SS1G_14463	Sscle11g085530
SS1G_11038	Sscle12g088910
SS1G_13821	Sscle10g080370
SS1G_01662	Sscle01g007050
SS1G_13627	Sscle14g097990
SS1G_08855	Sscle14g100060
SS1G_02907	Sscle04g038050
SS1G_09303	Sscle15g105970
SS1G_09209	Sscle15g106730
SS1G_00782	Sscle03g024410
SS1G_09293	Sscle15g106050
SS1G_14223	Sscle04g040190
SS1G_11944	Sscle12g090270
SS1G_09373	Sscle15g105480
SS1G_06766	Sscle13g095260
SS1G_11846	Sscle12g091080
SS1G_05810	Sscle05g047040
SS1G_13298	Sscle03g031310
SS1G_00138	Sscle03g029430
SS1G_02943	Sscle04g038330
SS1G_11126	Sscle12g088210
SS1G_03554	Sscle07g055780
SS1G_14108	Sscle10g079690
SS1G_04047	Sscle02g019900
SS1G_10836	Sscle09g069500
SS1G_05621	Sscle15g106740
SS1G_13891	Sscle11g085730
SS1G_01503	Sscle01g008350
SS1G_06088	Sscle05g044920
SS1G_00388	Sscle03g027530
SS1G_01543	Sscle01g008040
SS1G_07673	Sscle11g084310
SS1G_03326	Sscle07g057470
SS1G_03431	Sscle07g056630
SS1G_04718	Sscle02g014660
SS1G_04188	Sscle02g018740
SS1G_07099	Sscle06g051840
SS1G_04727	Sscle02g014580
SS1G_03631	Sscle09g074690
SS1G_02760	Sscle04g036990
SS1G_13914	Sscle11g085890
SS1G_10821	Sscle09g069640
SS1G_06345	Sscle13g092220
SS1G_10925	Sscle09g068840
SS1G_14313	Sscle16g111110
SS1G_08543	Sscle10g078100
SS1G_00930	Sscle03g023340
SS1G_04781	Sscle02g014140
SS1G_02419	Sscle04g034510
SS1G_04501	Sscle02g016320
SS1G_03949	Sscle09g072220
SS1G_08829	Sscle14g099840
SS1G_04631	Sscle02g015260
SS1G_12975	Sscle02g021990
SS1G_11686	Sscle07g061880
SS1G_06175	Sscle05g044290
SS1G_03029	Sscle04g039020
SS1G_02359	Sscle04g034010
SS1G_01709	Sscle01g006660
SS1G_04805	Sscle02g013950
SS1G_04018	Sscle02g020160
SS1G_11095	Sscle12g088450
SS1G_08968	Sscle14g100970
SS1G_13949	Sscle11g086180
SS1G_01498	Sscle01g008420
SS1G_12262	Sscle05g042270
SS1G_07462	Sscle06g049110
SS1G_02397	Sscle04g034290
SS1G_01714	Sscle01g006640
SS1G_06183	Sscle05g044210
SS1G_11992	Sscle12g089930
SS1G_10265	Sscle03g024130
SS1G_02642	Sscle04g036100
SS1G_12393	Sscle06g055100
SS1G_11226	Sscle12g087410
SS1G_04688	Sscle02g014890
SS1G_00437	Sscle03g027110
SS1G_14239	Sscle04g040060
SS1G_01308	Sscle01g009790
SS1G_11839	Sscle12g091140
SS1G_00703	Sscle03g024990
SS1G_01736	Sscle01g006470
SS1G_04894	Sscle08g062580
SS1G_02979	Sscle04g038610
SS1G_11679	Sscle07g061830
SS1G_04938	Sscle08g062950
SS1G_02807	Sscle04g037310
SS1G_09507	Sscle15g104450
SS1G_08714	Sscle14g098980
SS1G_00811	Sscle03g024270
SS1G_07302	Sscle06g050250
SS1G_05108	Sscle08g064230
SS1G_02374	Sscle04g034110
SS1G_13268	Sscle03g031090
SS1G_11575	Sscle07g060990
SS1G_13359	Sscle03g031810
SS1G_01854	Sscle01g005490
SS1G_10962	Sscle12g089570
SS1G_01031	Sscle03g022570
SS1G_09485	Sscle15g104700
SS1G_03818	Sscle09g073200
SS1G_01601	Sscle01g007560
SS1G_04795	Sscle02g014030
SS1G_03736	Sscle09g073870
SS1G_13360	Sscle03g031820
SS1G_00406	Sscle03g027370
SS1G_14307	Sscle16g111150
SS1G_03442	Sscle07g056560
SS1G_00537	Sscle03g026280
SS1G_14033	Sscle10g079050
SS1G_08562	Sscle10g078270
SS1G_12541	Sscle06g053960
SS1G_04403	Sscle02g017080
SS1G_12221	Sscle05g041900
SS1G_10155	Sscle16g108090
SS1G_10513	Sscle16g110650
SS1G_04318	Sscle02g017710
SS1G_06334	Sscle13g092130
SS1G_06800	Sscle13g095500
SS1G_00146	Sscle03g029370
SS1G_00886	Sscle03g023710
SS1G_04768	Sscle02g014260
SS1G_12618	Sscle06g053490
SS1G_06807	Sscle13g095560
SS1G_13978	Sscle11g086350
SS1G_06812	Sscle13g095610
SS1G_08326	Sscle10g076320
SS1G_12258	Sscle05g042220
SS1G_10083	Sscle16g107580
SS1G_03461	Sscle07g056450
SS1G_05842	Sscle05g046760
SS1G_13362	Sscle03g031840
SS1G_09423	Sscle15g105130
SS1G_06778	Sscle13g095330
SS1G_06339	Sscle13g092180
SS1G_01696	Sscle01g006790
SS1G_07560	Sscle11g085150
SS1G_12619	Sscle06g053480
SS1G_14053	Sscle10g079240
SS1G_08628	Sscle10g078780
SS1G_04226	Sscle02g018440
SS1G_05007	Sscle08g063410
SS1G_14440	Sscle13g096550
SS1G_02328	Sscle04g033780
SS1G_02778	Sscle04g037120
SS1G_06855	Sscle13g095930
SS1G_14433	Sscle13g096610
SS1G_06072	Sscle05g045030
SS1G_00263	Sscle03g028510
SS1G_09028	Sscle14g101430
SS1G_07055	Sscle06g052180
SS1G_06693	Sscle13g094640
SS1G_04414	Sscle02g017010
SS1G_10492	Sscle16g110520
SS1G_00978	Sscle03g023000
SS1G_01809	Sscle01g005890
SS1G_11826	Sscle12g091240
SS1G_12770	Sscle02g012990
SS1G_09632	Sscle01g000210
SS1G_05185	Sscle08g064780
SS1G_13267	Sscle03g031080
SS1G_11684	Sscle07g061860
SS1G_02352	Sscle04g033970
SS1G_09260	Sscle15g106350
SS1G_05264	Sscle08g065400
SS1G_09671	Sscle01g000480
SS1G_02953	Sscle04g038390
SS1G_13685	Sscle14g097480
SS1G_07786	Sscle11g083350
SS1G_02911	Sscle04g038090
SS1G_06057	Sscle05g045150
SS1G_13066	Sscle02g021310
SS1G_10465	Sscle16g110300
SS1G_10148	Sscle16g108040
SS1G_04430	Sscle02g016880
SS1G_07921	Sscle11g082290
SS1G_04758	Sscle02g014340
SS1G_00066	Sscle03g029910
SS1G_03659	Sscle09g074470
SS1G_01086	Sscle01g011530
SS1G_06317	Sscle05g043150
SS1G_09175	Sscle15g107000
SS1G_13516	Sscle15g103280
SS1G_08040	Sscle11g081410
SS1G_04776	Sscle02g014180
SS1G_10397	Sscle16g109780
SS1G_14212	Sscle04g040280
SS1G_01409	Sscle01g009050
SS1G_07949	Sscle11g082130
SS1G_12656	Sscle06g053160
SS1G_01072	Sscle03g022270
SS1G_02582	Sscle04g035640
SS1G_08123	Sscle10g074890
SS1G_04910	Sscle08g062730
SS1G_02014	Sscle01g004270
SS1G_09220	Sscle15g106660
SS1G_08873	Sscle14g100180
SS1G_04059	Sscle02g019820
SS1G_03421	Sscle07g056710
SS1G_01461	Sscle01g008690
SS1G_11813	Sscle12g091350
SS1G_00653	Sscle03g025310
SS1G_04691	Sscle02g014860
SS1G_11405	Sscle07g059650
SS1G_05027	Sscle08g063550
SS1G_10344	Sscle16g109480
SS1G_00345	Sscle03g027850
SS1G_04525	Sscle02g016120
SS1G_00256	Sscle03g028560
SS1G_12171	Sscle05g041460
SS1G_04377	Sscle02g017230
SS1G_06263	Sscle05g043600
SS1G_07694	Sscle11g084180
SS1G_03158	Sscle07g058700
SS1G_06783	Sscle13g095370
SS1G_07955	Sscle11g082070
SS1G_12167	Sscle14g101840
SS1G_12511	Sscle06g054160
SS1G_03347	Sscle07g057280
SS1G_06292	Sscle05g043350
SS1G_03891	Sscle09g072680
SS1G_09128	Sscle14g102150
SS1G_12109	Sscle05g040910
SS1G_07844	Sscle11g082950
SS1G_13931	Sscle11g086050
SS1G_03416	Sscle07g056750
SS1G_11857	Sscle12g090980
SS1G_10353	Sscle16g109520
SS1G_05104	Sscle08g064190
SS1G_07269	Sscle06g050500
SS1G_03938	Sscle09g072300
SS1G_07245	Sscle06g050700
SS1G_10548	Sscle09g071790
SS1G_11433	Sscle07g059880
SS1G_14292	Sscle16g111270
SS1G_05902	Sscle05g046360
SS1G_05695	Sscle05g047890
SS1G_09271	Sscle15g106260
SS1G_12933	Sscle02g011770
SS1G_04345	Sscle02g017470
SS1G_06896	Sscle13g096150
SS1G_11923	Sscle12g090420
SS1G_09834	Sscle01g001800
SS1G_13917	Sscle11g085910
SS1G_05526	Sscle08g067340
SS1G_07951	Sscle11g082110
SS1G_11855	Sscle12g091000
SS1G_07361	Sscle06g049770
SS1G_05298	Sscle08g065690
SS1G_05760	Sscle05g047450
SS1G_00259	Sscle03g028540
SS1G_06474	Sscle13g093060
SS1G_00458	Sscle03g026960
SS1G_06281	Sscle05g043430
SS1G_03016	Sscle04g038920
SS1G_01389	Sscle01g009200
SS1G_04136	Sscle02g019190
SS1G_12821	Sscle02g012590
SS1G_10774	Sscle09g070000
SS1G_03730	Sscle09g073930
SS1G_13514	Sscle15g103260
SS1G_07229	Sscle06g050830
SS1G_11847	Sscle12g091070
SS1G_09956	Sscle01g002790
SS1G_09986	Sscle01g003040
SS1G_04433	Sscle02g016850
SS1G_02844	Sscle04g037530
SS1G_00453	Sscle03g026990
SS1G_10968	Sscle12g089510
SS1G_08894	Sscle14g100330
SS1G_07079	Sscle06g052020
SS1G_04446	Sscle02g016730
SS1G_05071	Sscle08g063900
SS1G_00426	Sscle03g027220
SS1G_08493	Sscle10g077670
SS1G_12706	Sscle02g013460
SS1G_10684	Sscle09g070680
SS1G_10529	Sscle09g071940
SS1G_01610	Sscle01g007480
SS1G_04036	Sscle02g020010
SS1G_03147	Sscle07g058770
SS1G_06815	Sscle13g095640
SS1G_08221	Sscle10g075590
SS1G_08652	Sscle14g098620
SS1G_05088	Sscle08g064030
SS1G_09776	Sscle01g001340
SS1G_10567	Sscle09g071630
SS1G_06090	Sscle05g044910
SS1G_07049	Sscle06g052210
SS1G_00758	Sscle03g024600
SS1G_01850	Sscle01g005520
SS1G_01790	Sscle01g006020
SS1G_07642	Sscle11g084530
SS1G_08289	Sscle10g076070
SS1G_00565	Sscle03g026050
SS1G_09983	Sscle01g003010
SS1G_08821	Sscle14g099760
SS1G_12291	Sscle05g042500
SS1G_01837	Sscle01g005640
SS1G_01337	Sscle01g009580
SS1G_08762	Sscle14g099340
SS1G_01326	Sscle01g009670
SS1G_04186	Sscle02g018760
SS1G_00445	Sscle03g027050
SS1G_07395	Sscle06g049500
SS1G_00231	Sscle03g028750
SS1G_01912	Sscle01g005040
SS1G_06329	Sscle14g097070
SS1G_13397	Sscle15g102410
SS1G_11164	Sscle12g087880
SS1G_12009	Sscle12g089800
SS1G_04099	Sscle02g019450
SS1G_12977	Sscle02g021970
SS1G_09991	Sscle01g003070
SS1G_01877	Sscle01g005290
SS1G_00752	Sscle03g024660
SS1G_02640	Sscle04g036090
SS1G_13674	Sscle14g097570
SS1G_07221	Sscle06g050890
SS1G_06322	Sscle05g043110
SS1G_01484	Sscle01g008540
SS1G_08195	Sscle10g075380
SS1G_09197	Sscle15g106820
SS1G_10997	Sscle12g089240
SS1G_13172	Sscle02g020520
SS1G_04838	Sscle08g062150
SS1G_01715	Sscle01g006630
SS1G_03526	Sscle07g055980
SS1G_06871	Sscle13g096000
SS1G_12747	Sscle02g013180
SS1G_05562	Sscle08g067670
SS1G_04649	Sscle02g015200
SS1G_06950	Sscle06g052940
SS1G_00944	Sscle03g023250
SS1G_11157	Sscle12g087920
SS1G_10426	Sscle16g110040
SS1G_05100	Sscle08g064150
SS1G_14450	Sscle11g085630
SS1G_10638	Sscle09g071050
SS1G_07403	Sscle06g049440
SS1G_13082	Sscle02g021210
SS1G_05227	Sscle08g065100
SS1G_09741	Sscle01g001060
SS1G_04508	Sscle02g016280
SS1G_07677	Sscle11g084280
SS1G_03171	Sscle07g058620
SS1G_06645	Sscle13g094230
SS1G_13992	Sscle11g086460
SS1G_07324	Sscle06g050060
SS1G_12148	Sscle05g041290
SS1G_00957	Sscle03g023160
SS1G_14338	Sscle16g110960
SS1G_12971	Sscle02g022030
SS1G_11769	Sscle12g091610
SS1G_00488	Sscle03g026700
SS1G_06904	Sscle13g096230
SS1G_11098	Sscle12g088420
SS1G_07566	Sscle11g085100
SS1G_11946	Sscle12g090250
SS1G_03672	Sscle09g074430
SS1G_01545	Sscle01g008020
SS1G_05031	Sscle08g063590
SS1G_04599	Sscle02g015530
SS1G_06660	Sscle13g094370
SS1G_05086	Sscle08g064010
SS1G_11650	Sscle07g061610
SS1G_02402	Sscle04g034340
SS1G_05191	Sscle08g064820
SS1G_07979	Sscle11g081870
SS1G_09924	Sscle01g002630
SS1G_09450	Sscle15g104970
SS1G_00240	Sscle03g028690
SS1G_11097	Sscle12g088430
SS1G_09280	Sscle15g106160
SS1G_08716	Sscle14g099000
SS1G_10873	Sscle09g069240
SS1G_09251	Sscle15g106390
SS1G_01175	Sscle01g010860
SS1G_00113	Sscle03g029590
SS1G_04916	Sscle08g062760
SS1G_02018	Sscle01g004250
SS1G_03491	Sscle07g056210
SS1G_07538	Sscle11g085310
SS1G_00169	Sscle03g029250
SS1G_07783	Sscle11g083380
SS1G_06145	Sscle05g044530
SS1G_05680	Sscle05g048040
SS1G_05679	Sscle05g048050
SS1G_05675	Sscle05g048090
SS1G_02983	Sscle04g038640
SS1G_01909	Sscle01g005070
SS1G_12204	Sscle05g041760
SS1G_04450	Sscle02g016710
SS1G_05648	Sscle05g048330
SS1G_05325	Sscle08g065910
SS1G_13750	Sscle10g079880
SS1G_00534	Sscle03g026310
SS1G_08666	Sscle14g098690
SS1G_06566	Sscle13g093700
SS1G_00377	Sscle03g027580
SS1G_12917	Sscle02g011890
SS1G_11640	Sscle07g061550
SS1G_04339	Sscle02g017530
SS1G_09586	Sscle15g103750
SS1G_08819	Sscle14g099740
SS1G_14129	Sscle08g068520
SS1G_10432	Sscle16g110080
SS1G_12662	Sscle06g053110
SS1G_04269	Sscle02g018100
SS1G_03734	Sscle09g073890
SS1G_08388	Sscle10g076840
SS1G_05838	Sscle05g046800
SS1G_04416	Sscle02g016980
SS1G_00468	Sscle03g026860
SS1G_04679	Sscle02g014980
SS1G_04546	Sscle02g015980
SS1G_07465	Sscle06g049070
SS1G_10075	Sscle16g107520
SS1G_00179	Sscle03g029180
SS1G_02942	Sscle04g038320
SS1G_02194	Sscle04g032670
SS1G_03687	Sscle09g074300
SS1G_00589	Sscle03g025870
SS1G_00764	Sscle03g024550
SS1G_06658	Sscle13g094350
SS1G_05356	Sscle08g066150
SS1G_04480	Sscle02g016450
SS1G_12418	Sscle06g054900
SS1G_09166	Sscle15g107080
SS1G_04212	Sscle02g018570
SS1G_04984	Sscle08g063270
SS1G_11974	Sscle12g090060
SS1G_10940	Sscle09g068730
SS1G_13666	Sscle14g097640
SS1G_00323	Sscle03g028040
SS1G_04683	Sscle02g014940
SS1G_01976	Sscle01g004610
SS1G_12247	Sscle05g042130
SS1G_06309	Sscle05g043230
SS1G_06726	Sscle13g094860
SS1G_01698	Sscle01g006770
SS1G_09453	Sscle15g104940
SS1G_11848	Sscle12g091060
SS1G_10647	Sscle09g070990
SS1G_07309	Sscle06g050180
SS1G_02667	Sscle04g036290
SS1G_08554	Sscle10g078210
SS1G_14194	Sscle08g068140
SS1G_06074	Sscle05g045010
SS1G_13562	Sscle14g098500
SS1G_00326	Sscle03g028030
SS1G_07146	Sscle06g051500
SS1G_07384	Sscle06g049590
SS1G_05221	Sscle08g065060
SS1G_00834	Sscle03g024110
SS1G_07058	Sscle06g052170
SS1G_04486	Sscle02g016420
SS1G_06853	Sscle13g095910
SS1G_09839	Sscle01g001840
SS1G_08672	Sscle14g098720
SS1G_07745	Sscle11g083710
SS1G_08187	Sscle10g075320
SS1G_09130	Sscle14g102170
SS1G_11977	Sscle12g090020
SS1G_08375	Sscle10g076710
SS1G_13450	Sscle15g102730
SS1G_05097	Sscle08g064120
SS1G_00732	Sscle03g024810
SS1G_14003	Sscle11g086530
SS1G_01160	Sscle01g010940
SS1G_06814	Sscle13g095630
SS1G_00521	Sscle03g026410
SS1G_11205	Sscle12g087570
SS1G_08589	Sscle10g078490
SS1G_11138	Sscle12g088060
SS1G_05644	Sscle05g048360
SS1G_04076	Sscle02g019670
SS1G_02012	Sscle01g004300
SS1G_10688	Sscle09g070650
SS1G_12028	Sscle12g089660
SS1G_03743	Sscle09g073790
SS1G_00096	Sscle03g029730
SS1G_02782	Sscle04g037150
SS1G_07767	Sscle11g083520
SS1G_00585	Sscle03g025890
SS1G_08700	Sscle14g098900
SS1G_04366	Sscle02g017310
SS1G_00628	Sscle03g025530
SS1G_13402	Sscle15g102450
SS1G_08639	Sscle10g078870
SS1G_06430	Sscle13g092730
SS1G_02610	Sscle04g035860
SS1G_00258	Sscle03g028550
SS1G_11444	Sscle07g059980
SS1G_08871	Sscle14g100160
SS1G_04969	Sscle08g063170
SS1G_05183	Sscle08g064770
SS1G_14088	Sscle10g079500
SS1G_09561	Sscle15g103990
SS1G_03917	Sscle09g072470
SS1G_10862	Sscle09g069330
SS1G_08353	Sscle10g076530
SS1G_07841	Sscle11g082960
SS1G_13431	Sscle15g102670
SS1G_08814	Sscle14g099710
SS1G_09172	Sscle15g107020
SS1G_09072	Sscle14g101750
SS1G_01941	Sscle01g004880
SS1G_01084	Sscle01g011540
SS1G_05797	Sscle05g047170
SS1G_03900	Sscle09g072610
SS1G_00354	Sscle03g027770
SS1G_00708	Sscle03g024970
SS1G_08171	Sscle10g075190
SS1G_09499	Sscle15g104540
SS1G_04957	Sscle08g063070
SS1G_07189	Sscle06g051150
SS1G_13458	Sscle15g102790
SS1G_08912	Sscle14g100470
SS1G_00832	Sscle03g024130
SS1G_00958	Sscle03g023150
SS1G_06224	Sscle05g043860
SS1G_08218	Sscle10g075560
SS1G_04709	Sscle02g014730
SS1G_01194	Sscle01g010650
SS1G_07451	Sscle06g049160
SS1G_12287	Sscle05g042460
SS1G_10275	Sscle16g108940
SS1G_13765	Sscle10g080010
SS1G_00031	Sscle03g030200
SS1G_06310	Sscle05g043220
SS1G_14218	Sscle04g040240
SS1G_04996	Sscle08g063360
SS1G_02054	Sscle01g003940
SS1G_09784	Sscle01g001400
SS1G_10970	Sscle12g089490
SS1G_13209	Sscle03g030620
SS1G_00346	Sscle03g027840
SS1G_10885	Sscle09g069150
SS1G_08688	Sscle14g098800
SS1G_11441	Sscle07g059950
SS1G_09518	Sscle15g104350
SS1G_03606	Sscle07g055380
SS1G_02580	Sscle04g035620
SS1G_11443	Sscle07g059970
SS1G_12817	Sscle02g012630
SS1G_05335	Sscle08g065990
SS1G_04722	Sscle02g014630
SS1G_01617	Sscle01g007430
SS1G_01719	Sscle01g006590
SS1G_13509	Sscle15g103210
SS1G_05567	Sscle08g067700
SS1G_13070	Sscle02g021280
SS1G_11333	Sscle07g059130
SS1G_06241	Sscle05g043740
SS1G_03769	Sscle09g073570
SS1G_04568	Sscle02g015760
SS1G_08306	Sscle10g076170
SS1G_10842	Sscle09g069470
SS1G_00793	Sscle03g024380
SS1G_14177	Sscle08g068230
SS1G_11608	Sscle07g061280
SS1G_08738	Sscle14g099120
SS1G_04930	Sscle08g062880
SS1G_04319	Sscle02g017700
SS1G_13370	Sscle03g031900
SS1G_04073	Sscle02g019700
SS1G_13909	Sscle11g085850
SS1G_05136	Sscle08g064450
SS1G_03007	Sscle04g038830
SS1G_00374	Sscle03g027610
SS1G_13858	Sscle10g080670
SS1G_01379	Sscle01g009280
SS1G_13091	Sscle02g021140
SS1G_02731	Sscle04g036790
SS1G_12934	Sscle02g011760
SS1G_07275	Sscle06g050450
SS1G_05927	Sscle05g046170
SS1G_00970	Sscle03g023060
SS1G_07953	Sscle11g082090
SS1G_08761	Sscle14g099330
SS1G_12079	Sscle05g040660
SS1G_11800	Sscle12g091440
SS1G_10568	Sscle09g071620
SS1G_12054	Sscle05g040470
SS1G_11504	Sscle07g060430
SS1G_12816	Sscle02g012640
SS1G_01745	Sscle01g006410
SS1G_08837	Sscle14g099920
SS1G_08570	Sscle10g078340
SS1G_06562	Sscle13g093680
SS1G_05757	Sscle05g047480
SS1G_00974	Sscle03g023030
SS1G_04965	Sscle08g063140
SS1G_04584	Sscle02g015650
SS1G_10950	Sscle09g068650
SS1G_03119	Sscle07g058970
SS1G_13044	Sscle02g021490
SS1G_07733	Sscle11g083790
SS1G_02093	Sscle01g003610
SS1G_03069	Sscle04g039330
SS1G_01505	Sscle01g008320
SS1G_01562	Sscle01g007860
SS1G_05407	Sscle08g066530
SS1G_00794	Sscle03g024370
SS1G_14180	Sscle08g068220
SS1G_13104	Sscle02g021020
SS1G_09486	Sscle15g104690
SS1G_13284	Sscle03g031230
SS1G_10079	Sscle16g107550
SS1G_03146	Sscle07g058780
SS1G_10222	Sscle16g108550
SS1G_07743	Sscle11g083730
SS1G_10592	Sscle09g071430
SS1G_10335	Sscle16g109410
SS1G_04330	Sscle02g017620
SS1G_12444	Sscle06g054720
SS1G_09244	Sscle15g106440
SS1G_00337	Sscle03g027920
SS1G_11604	Sscle07g061240
SS1G_12480	Sscle06g054420
SS1G_06879	Sscle13g096040
SS1G_08758	Sscle14g099300
SS1G_09892	Sscle01g002360
SS1G_02609	Sscle04g035850
SS1G_01281	Sscle01g010010
SS1G_01407	Sscle01g009070
SS1G_10528	Sscle09g071950
SS1G_12170	Sscle05g041440
SS1G_00309	Sscle03g028150
SS1G_11484	Sscle07g060320
SS1G_08556	Sscle10g078220
SS1G_14346	Sscle16g110890
SS1G_06554	Sscle13g093620
SS1G_08965	Sscle14g100940
SS1G_06406	Sscle13g092540
SS1G_10590	Sscle09g071450
SS1G_12315	Sscle05g042720
SS1G_10886	Sscle09g069140
SS1G_13135	Sscle02g020780
SS1G_00221	Sscle03g028810
SS1G_03618	Sscle09g074790
SS1G_13334	Sscle03g031620
SS1G_10851	Sscle09g069390
SS1G_00139	Sscle03g029420
SS1G_11605	Sscle07g061250
SS1G_07959	Sscle11g082040
SS1G_05358	Sscle08g066170
SS1G_07139	Sscle06g051550
SS1G_10044	Sscle01g003380
SS1G_11869	Sscle12g090870
SS1G_03653	Sscle09g074520
SS1G_12342	Sscle05g042950
SS1G_07022	Sscle06g052390
SS1G_02259	Sscle04g033220
SS1G_00219	Sscle03g028830
SS1G_10777	Sscle09g069970
SS1G_06101	Sscle05g044850
SS1G_10975	Sscle12g089440
SS1G_07504	Sscle06g048810
SS1G_01525	Sscle01g008190
SS1G_13713	Sscle14g097240
SS1G_00125	Sscle03g029500
SS1G_09798	Sscle05g040940
SS1G_14457	Sscle11g085580
SS1G_13781	Sscle10g080080
SS1G_10930	Sscle09g068800
SS1G_08135	Sscle10g074960
SS1G_08017	Sscle11g081580
SS1G_14263	Sscle04g039890
SS1G_00479	Sscle03g026760
SS1G_12495	Sscle06g054320
SS1G_06966	Sscle06g052830
SS1G_08656	Sscle06g050980
SS1G_01435	Sscle01g008870
SS1G_09479	Sscle15g104750
SS1G_09268	Sscle15g106280
SS1G_14020	Sscle11g086670
SS1G_03682	Sscle09g074350
SS1G_08015	Sscle11g081590
SS1G_02454	Sscle04g034750
SS1G_08421	Sscle10g077080
SS1G_07132	Sscle06g051590
SS1G_04173	Sscle02g018850
SS1G_05864	Sscle05g046620
SS1G_10192	Sscle16g108290
SS1G_09488	Sscle15g104660
SS1G_02965	Sscle04g038490
SS1G_02892	Sscle04g037920
SS1G_14278	Sscle04g039790
SS1G_01743	Sscle01g006420
SS1G_11766	Sscle12g091630
SS1G_14422	Sscle13g096680
SS1G_04725	Sscle02g014600
SS1G_09211	Sscle15g106720
SS1G_09620	Sscle01g000100
SS1G_14384	Sscle13g096970
SS1G_10796	Sscle09g069850
SS1G_08174	Sscle10g075220
SS1G_06967	Sscle06g052820
SS1G_03175	Sscle07g058580
SS1G_08796	Sscle14g099570
SS1G_08335	Sscle10g076390
SS1G_12939	Sscle02g011710
SS1G_01133	Sscle01g011160
SS1G_11082	Sscle06g054920
SS1G_09496	Sscle15g104570
SS1G_00228	Sscle03g028760
SS1G_05354	Sscle08g066130
SS1G_08809	Sscle14g099680
SS1G_08111	Sscle11g080890
SS1G_03019	Sscle04g038950
SS1G_00415	Sscle03g027320
SS1G_13012	Sscle02g021780
SS1G_06992	Sscle06g052630
SS1G_05134	Sscle08g064430
SS1G_12555	Sscle06g053850
SS1G_04121	Sscle02g019320
SS1G_09622	Sscle01g000130
SS1G_12458	Sscle06g054580
SS1G_08488	Sscle10g077620
SS1G_04767	Sscle02g014270
SS1G_08244	Sscle10g075710
SS1G_11066	Sscle12g088650
SS1G_05994	Sscle05g045680
SS1G_10448	Sscle16g110190
SS1G_10287	Sscle16g109010
SS1G_01781	Sscle01g006080
SS1G_13481	Sscle15g102990
SS1G_01436	Sscle01g008860
SS1G_04343	Sscle02g017490
SS1G_13523	Sscle15g103330
SS1G_09310	Sscle15g105920
SS1G_11576	Sscle07g061000
SS1G_13726	Sscle14g097130
SS1G_12899	Sscle02g012020
SS1G_10234	Sscle16g108620
SS1G_00741	Sscle03g024750
SS1G_12017	Sscle12g089730
SS1G_09793	Sscle01g001470
SS1G_05653	Sscle05g048290
SS1G_10176	Sscle16g108240
SS1G_11275	Sscle12g087050
SS1G_05430	Sscle08g066700
SS1G_13114	Sscle02g020940
SS1G_14010	Sscle11g086590
SS1G_06835	Sscle13g095780
SS1G_12364	Sscle06g055290
SS1G_05895	Sscle05g046420
SS1G_01483	Sscle01g008550
SS1G_12118	Sscle05g040990
SS1G_14287	Sscle04g039700
SS1G_11266	Sscle12g087100
SS1G_05163	Sscle08g064670
SS1G_07256	Sscle06g050640
SS1G_05799	Sscle05g047150
SS1G_10302	Sscle16g109140
SS1G_05255	Sscle08g065310
SS1G_07453	Sscle06g049150
SS1G_05744	Sscle05g047570
SS1G_02799	Sscle04g037260
SS1G_10978	Sscle12g089400
SS1G_12409	Sscle06g054960
SS1G_04264	Sscle02g018140
SS1G_03781	Sscle09g073490
SS1G_05303	Sscle08g065730
SS1G_11717	Sscle12g092020
SS1G_13834	Sscle10g080470
SS1G_12752	Sscle02g013140
SS1G_05495	Sscle08g067160
SS1G_07370	Sscle06g049690
SS1G_05161	Sscle08g064650
SS1G_08699	Sscle14g098890
SS1G_05724	Sscle05g047700
SS1G_13483	Sscle15g103010
SS1G_09792	Sscle01g001460
SS1G_05911	Sscle05g046280
SS1G_01438	Sscle01g008840
SS1G_02448	Sscle04g034730
SS1G_07536	Sscle11g085330
SS1G_12261	Sscle05g042260
SS1G_05001	Sscle08g063380
SS1G_14418	Sscle13g096710
SS1G_00295	Sscle03g028290
SS1G_01840	Sscle01g005610
SS1G_02753	Sscle04g036960
SS1G_14146	Sscle08g068420
SS1G_05043	Sscle08g063680
SS1G_06725	Sscle13g094850
SS1G_00900	Sscle03g023580
SS1G_04311	Sscle02g017780
SS1G_04977	Sscle08g063220
SS1G_10261	Sscle16g108840
SS1G_07210	Sscle06g050970
SS1G_09910	Sscle01g002520
SS1G_07042	Sscle06g052260
SS1G_01659	Sscle01g007080
SS1G_09449	Sscle15g104980
SS1G_05812	Sscle05g047020
SS1G_04967	Sscle08g063160
SS1G_05899	Sscle05g046390
SS1G_11950	Sscle12g090220
SS1G_06730	Sscle13g094930
[truncated: 8,696 more rows]
